# Supplementary material for: Proteomic Analysis of Plant-Derived hIGF-1-Fc Reveals Proteome Abundance Changes Associated with Wound Healing and Cell Proliferation
Source: Proteomes. 2025 Nov 7;13(4):59. doi: 10.3390/proteomes13040059 (PMC12641928; doi:10.3390/proteomes13040059)
Supplement: Supplementary file 1 [file proteomes-13-00059-s001.zip]

Archive with 2 entries (2 files):
- Supplementary material.pdf
- Supplementary Table S7_Raw proteomics Data.xlsx
