# Supplementary material for: Proteomic Analysis of Plant-Derived hIGF-1-Fc Reveals Proteome Abundance Changes Associated with Wound Healing and Cell Proliferation
Source: Proteomes. 2025 Nov 7;13(4):59. doi: 10.3390/proteomes13040059 (PMC12641928; doi:10.3390/proteomes13040059)
Supplement: Supplementary file 1 [file proteomes-13-00059-s001.zip › Supplementary Table S7_Raw proteomics Data.xlsx]

## Sheet: proteinGroups
													Stat						Raw intensity										LFQ intensity
Protein no.	Protein IDs	Majority protein IDs	Protein names	Gene names	Fasta headers	Number of proteins	Peptides	Razor + unique peptides	Sequence coverage [%]	Mol. weight [kDa]	Q-value	Score	f.value	p.value	-log10(p)	FDR	Tukey's HSD		IGF_Control_R1	IGF_Control_R2	IGF_Control_R3	IGF_50mgml_R1	IGF_50mgml_R2	IGF_50mgml_R3	IGF_100mgml_R1	IGF_100mgml_R2	IGF_100mgml_R3		IGF_Control_R1	IGF_Control_R2	IGF_Control_R3	Average	SD	%CV	IGF_50mgml_R1	IGF_50mgml_R2	IGF_50mgml_R3	Average	SD	%CV	IGF_100mgml_R1	IGF_100mgml_R2	IGF_100mgml_R3	Average	SD	%CV	MS/MS count	Peptide sequences	id
1	E9Q616;Q6UL10;Q61484;A0PJF4;A0JLR7;Q8BKS2;Q8BRB8;Q8VDN3;A0A494BBD5;Q8CGE7;Q6UIL4;Q3UYW8;G5E8K8;Q8R2L7;Q8CEX7;A0A494B8Y7	E9Q616	AHNAK nucleoprotein (desmoyokin)	Ahnak	tr|E9Q616|E9Q616_MOUSE AHNAK nucleoprotein (desmoyokin) OS=Mus musculus OX=10090 GN=Ahnak PE=1 SV=1;tr|Q6UL10|Q6UL10_MOUSE AHNAK (Fragment) OS=Mus musculus OX=10090 GN=Ahnak PE=4 SV=1	16	83	83	41.8	604.25	0	315.61	N/A	N/A	N/A	N/A	N/A		1709900	1323300	1377000	1579300	1600800	1596000	1314000	1026400	1229000		78054	72422	73390	74622	2458.76	3.29495	73255	74088	74208	73850.3	423.805	0.57387	67276	54547	58345	60056	5335.57	8.88433	968	ADLDVSGPK;ADVDISVPK;AEGEIKVPDVELK;AEGPDVAVDLPK;AEGPEVDVNLPK;AESPEMEVNLPK;AGAISASGPELEGAGHSK;ANIDVSGPK;EGVKDIDITSPEFMIK;ELLLPNWQGSGSHGLTIAQR;FQVTVPGAK;FSMPGFK;FSMPGFKGEGPEVDVNLPK;FSMPGFKGEGPEVDVSLPK;GDKPGLAIGGNIQAPHLEVNPSSVNIEGLEGK;GDMDVTVPK;GDVDVSLPK;GDVDVTVPK;GEGAEVDVNLQK;GEGLDVNVTLPEGDISISGPK;GEGPDVDVSLPK;GEGPEVDVNLPK;GEGPEVDVSLPK;GEGPEVDVSLPNADLDVSGPK;GGVDVILPNVEGK;GPGLDFEGPDAK;GPQITGPSLEGDLGL…	110
2	P52480;A0A1L1SU37;A0A1L1SQV8;A0A1L1SSN6;A0A1L1STV8;A0A1L1SUV0;A0A1L1ST52;P53657;A0A1L1SVH2;Q3UEH4;E9Q509;Q3UEI4;A7MCU9;G3X925	P52480	Pyruvate kinase PKM	Pkm	sp|P52480|KPYM_MOUSE Pyruvate kinase PKM OS=Mus musculus OX=10090 GN=Pkm PE=1 SV=4	14	46	46	76.8	57.844	0	323.31	33.299	0.00056453	3.2483	0.0051248	IGF_50-IGF_100; IGF_C-IGF_100; IGF_C-IGF_50		6730200	6106200	5767900	6559400	6677000	6946900	5915000	5508500	5995000		144550	142780	142510	143280	904.765	0.631466	136380	139190	138930	138167	1267.82	0.917599	131570	133590	134930	133363	1381.05	1.03555	2148	AADVHEVR;AADVHEVRK;AEGSDVANAVLDGADCIMLSGETAK;AEGSDVANAVLDGADCIMLSGETAKGDYPLEAVR;AGKPVICATQMLESMIK;APIIAVTR;CCSGAIIVLTK;CDENILWLDYK;DAVLNAWAEDVDLR;EAEAAIYHLQLFEELR;EAEAAIYHLQLFEELRR;EATESFASDPILYR;EATESFASDPILYRPVAVALDTK;EATESFASDPILYRPVAVALDTKGPEIR;EKGADFLVTEVENGGSLGSK;FDEILEASDGIMVAR;FGVEQDVDMVFASFIR;GADFLVTEVENGGSLGSK;GDLGIEIPAEK;GDVVIVLTGWRPGSGFTNTMR;GDYPLEAVR;GIFPVLCK;GSGTAEVELK;GSGTAEVELKK;G…	246
3	P63017;Q3TEK2;Q3UBA6;Q504P4;Q3U9L2;Q3ULM1;Q3TF16;Q3TRH3;Q3TQ13;Q3TH56;Q3TZJ3;Q3UDS0;Q3KQJ4;Q3TB63;Q3TH04;Q3UXU1;Q3UBR0;P17156;B7U582;D3Z5E2;Q3TU85;Q3TAI8;A1L347;B2CSK2;P16627;A1E2B8;P17879;Q61696;Q9QWU1;Q9R2A1;Q61698;Q9QZ38;Q91ZU4;Q91ZU5;O88688;O88687	P63017	Heat shock cognate 71 kDa protein	Hspa8	sp|P63017|HSP7C_MOUSE Heat shock cognate 71 kDa protein OS=Mus musculus OX=10090 GN=Hspa8 PE=1 SV=1;tr|Q3TEK2|Q3TEK2_MOUSE Heat shock cognate 71 kDa protein OS=Mus musculus OX=10090 GN=Hspa8 PE=2 SV=1;tr|Q3UBA6|Q3UBA6_MOUSE Heat shock cognate 71 kDa protei	36	42	42	61.6	70.87	0	323.31	18.224	0.0028242	2.5491	0.015742	IGF_50-IGF_100; IGF_C-IGF_100		2536500	2427700	2475000	2623600	2589400	2656300	2142800	1912900	2099300		59167	61048	59491	59902	821.069	1.37069	58534	56913	59888	58445	1216.17	2.08088	52944	55156	54382	54160.7	916.507	1.6922	1403	ARFEELNADLFR;CNEIISWLDK;DAGTIAGLNVLR;DISENKR;DNNLLGK;EIAEAYLGK;FDDAVVQSDMK;FEELNADLFR;GPAVGIDLGTTYSCVGVFQHGK;GTLDPVEK;HWPFMVVNDAGRPK;IINEPTAAAIAYGLDK;IINEPTAAAIAYGLDKK;ILDKCNEIISWLDK;ITITNDK;ITITNDKGR;LDKSQIHDIVLVGGSTR;LIGDAAK;LLQDFFNGK;LSKEDIER;MKEIAEAYLGK;MVNHFIAEFK;MVQEAEK;NQTAEKEEFEHQQK;NQVAMNPTNTVFDAK;NQVAMNPTNTVFDAKR;NSLESYAFNMK;NTTIPTK;QTQTFTTYSDNQPGVLIQVYEGER;RFDDAVVQSDMK;RNTTIPTK;SFYPEEV…	289
4	P20152;Q5FWJ3;Q3TFD9;Q3U6S1;Q3V2S4;A0A0A6YWC8;Q3TWV0;Q3UD36;Q3UAX1;A4IF59;A2AKJ2;P31001;Q3V1K9;Q3V2C6;A0A2R8W6R6;G5E846;G3X981;P15331;CON__Q3KNV1;CON__P05787;CON__Q9DCV7;Q9DCV7;P11679;CON__P08729;CON__Q9H552;CON__Q9NSB2;CON__Q6ISB0;Q9JJY2;P03995;CON__P04259;CON__P12035;CON__Q8VED5;CON__Q8N1N4-2;CON__P07744;Q148Q7;CON__P50446;Q0VDN0;Q05DD2;CON__P78386;CON__Q5XKE5;CON__O95678;Q8BIS2;CON__Q5XQN5;Q0V…	P20152	Vimentin	Vim	sp|P20152|VIME_MOUSE Vimentin OS=Mus musculus OX=10090 GN=Vim PE=1 SV=3;tr|Q5FWJ3|Q5FWJ3_MOUSE Vimentin OS=Mus musculus OX=10090 GN=Vim PE=1 SV=1;tr|Q3TFD9|Q3TFD9_MOUSE Vimentin OS=Mus musculus OX=10090 GN=Vim PE=2 SV=1;tr|Q3U6S1|Q3U6S1_MOUSE Vimentin OS=M	91	41	41	75.8	53.687	0	323.31	13.126	0.0064388	2.1912	0.029365	IGF_C-IGF_100		1923500	1817600	1835600	2044800	1919800	1976000	1697100	1455900	1702500		49394	48404	49218	49005.3	431.235	0.879975	48219	46747	45603	46856.3	1070.77	2.28522	43184	43981	45740	44301.7	1067.83	2.41037	1447	DGQVINETSQHHDDLE;DNLAEDIMR;EEAESTLQSFR;EKLQEEMLQR;EMEENFALEAANYQDTIGR;ETNLESLPLVDTHSK;ETNLESLPLVDTHSKR;EYQDLLNVK;FADLSEAANR;FANYIDK;FLEQQNK;GTNESLER;ILLAELEQLK;ILLAELEQLKGQGK;ISLPLPTFSSLNLR;KLLEGEESR;KVESLQEEIAFLK;KVESLQEEIAFLKK;LGDLYEEEMR;LHDEEIQELQAQIQEQHVQIDVDVSKPDLTAALR;LLEGEESR;LLQDSVDFSLADAINTEFK;LQDEIQNMK;LQDEIQNMKEEMAR;LQEEMLQR;LQEEMLQREEAESTLQSFR;MALDIEIATYR;NLQEAEEWYK;QDVDNASLAR;QESNEYR…	195
5	P58252;Q3UDC8;Q3UMI7;Q8BMA8;Q3UZ14;Q3TX47;Q3TLB1;Q3TJZ1;Q3UBL9;Q3TK17;Q6P9L9;Q3TWX1;Q8C153;Q3TW58;Q3TSK4;Q3TPG2;Q99LT6;Q61509;O89069;O89070;O08810;Q6A0E3;G3UZ34;Q7TMX4;Q3TMY8;Q3U5Q3;Q543F1;A2AH85;G3UXK8	P58252	Elongation factor 2	Eef2	sp|P58252|EF2_MOUSE Elongation factor 2 OS=Mus musculus OX=10090 GN=Eef2 PE=1 SV=2;tr|Q3UDC8|Q3UDC8_MOUSE Tr-type G domain-containing protein OS=Mus musculus OX=10090 GN=Eef2 PE=2 SV=1;tr|Q3UMI7|Q3UMI7_MOUSE Tr-type G domain-containing protein OS=Mus muscu	29	39	39	60.7	95.313	0	321.48	450.4	2.8968e-07	6.5381	9.6883e-06	IGF_50-IGF_100; IGF_C-IGF_100; IGF_C-IGF_50		327630	321190	319710	514250	555420	512160	1079800	850300	936130		8039.6	8253	7885.4	8059.33	150.719	1.87012	10116	9836	9636.7	9862.9	196.596	1.99329	16485	17954	17652	17363.7	633.426	3.648	535	ALLELQLEPEELYQTFQR;ARPFPDGLAEDIDKGEVSAR;AYLPVNESFGFTADLR;CELLYEGPPDDEAAMGIK;CLYASVLTAQPR;DGSGFLINLIDSPGHVDFSSEVTAALR;EDLYLKPIQR;EGALCEENMR;EGIPALDNFLDKL;ETVSEESNVLCLSK;FSVSPVVR;GEGQLSAAER;GGGQIIPTAR;GHVFEESQVAGTPMFVVK;GPLMMYISK;GVQYLNEIK;GVQYLNEIKDSVVAGFQWATK;IKPVLMMNK;IWCFGPDGTGPNILTDITK;KEDLYLKPIQR;KIWCFGPDGTGPNILTDITK;KVEDMMK;LMEPIYLVEIQCPEQVVGGIYGVLNR;NMSVIAHVDHGK;NPADLPK;QFAEMYVAK;SDPVVSYR;S…	253
6	P09405;Q8CD23;Q3TL52;Q3TGR3;Q3TT41;Q8CE30;Q9CT46;A0A087WRM5	P09405	Nucleolin	Ncl	sp|P09405|NUCL_MOUSE Nucleolin OS=Mus musculus OX=10090 GN=Ncl PE=1 SV=2;tr|Q8CD23|Q8CD23_MOUSE Nucleolin OS=Mus musculus OX=10090 GN=Ncl PE=2 SV=1;tr|Q3TL52|Q3TL52_MOUSE Nucleolin OS=Mus musculus OX=10090 GN=Ncl PE=2 SV=1;tr|Q3TGR3|Q3TGR3_MOUSE RRM domain	8	34	34	43.8	76.722	0	208.84	N/A	N/A	N/A	N/A	N/A		782060	735770	748950	780440	860850	899380	761450	638780	748370		23894	24320	23805	24006.3	224.752	0.93622	24558	23837	24254	24216.3	295.55	1.22046	21429	25085	24060	23524.7	1539.81	6.54551	707	ALELTGLK;ALVPTPGKK;EALNSCNK;EAMEDGEIDGNK;EAMEDGEIDGNKVTLDWAKPK;ETLEEVFEK;FAISELFAK;FGYVDFESAEDLEK;GFGFVDFNSEEDAK;GIAYIEFK;GLSEDTTEETLK;GLSEDTTEETLKESFEGSVR;GYAFIEFASFEDAK;IVTDRETGSSK;KAAVPTPAK;KATTTPAK;KVVVSQTK;LELQGSNSR;LVSQDGK;NDLAVVDVR;NLSFNITEDELK;NLSFNITEDELKEVFEDAMEIR;QGAEIDGR;QKEAPEAK;QKVEGSEPTTPFNLFIGNLNPNK;SEADAEKNLEEK;SVSLYYTGEK;TLVLSNLSYSATK;TLVLSNLSYSATKETLEEVFEK;TSTWSGESK;VEGSEPTTPFN…	166
7	P17182;Q5FW97;Q6PHC1;Q8CF78;B0QZL1;B1ARR7;Q545V3;P21550;P17183;A0A0N4SUX5;Q4FK59;Q3UJ20;B1ARR6;D3Z2S4;D3Z6E4;Q922A0;D3YVD3;J3QPZ9;A0A0N4SUI6;Q5SX59;Q5SX61;Q5SX60;A0A0N4SUW8	P17182	Alpha-enolase	Eno1	sp|P17182|ENOA_MOUSE Alpha-enolase OS=Mus musculus OX=10090 GN=Eno1 PE=1 SV=3;tr|Q5FW97|Q5FW97_MOUSE phosphopyruvate hydratase OS=Mus musculus OX=10090 GN=EG433182 PE=1 SV=1;tr|Q6PHC1|Q6PHC1_MOUSE phosphopyruvate hydratase OS=Mus musculus OX=10090 GN=Eno1	23	34	34	80.2	47.14	0	323.31	N/A	N/A	N/A	N/A	N/A		5988100	6007000	6113500	6891400	6572400	6629800	6247800	5593400	5890800		162260	163540	165180	163660	1195.1	0.730234	165310	167290	162940	165180	1778.26	1.07656	157300	170170	166820	164763	5451.71	3.30881	1779	AAVPSGASTGIYEALELR;AAVPSGASTGIYEALELRDNDK;AGYTDQVVIGMDVAASEFYR;DATNVGDEGGFAPNILENK;DATNVGDEGGFAPNILENKEALELLK;EALELLK;FGANAILGVSLAVCK;FTASAGIQVVGDDLTVTNPK;FTASAGIQVVGDDLTVTNPKR;GNPTVEVDLYTAK;GVSQAVEHINK;HIADLAGNPEVILPVPAFNVINGGSHAGNK;IDKLMIEMDGTENK;IEEELGSK;IGAEVYHNLK;KVNVVEQEK;KVNVVEQEKIDK;LAMQEFMILPVGASSFR;LAQSNGWGVMVSHR;LMIEMDGTENK;SCNCLLLK;SFRNPLAK;SFVQNYPVVSIEDPFDQDDWGAWQK;SGETEDTFIADLVVGLCT…	186
8	P09411;S4R2M7;B0LAA9	P09411	Phosphoglycerate kinase 1	Pgk1	sp|P09411|PGK1_MOUSE Phosphoglycerate kinase 1 OS=Mus musculus OX=10090 GN=Pgk1 PE=1 SV=4;tr|S4R2M7|S4R2M7_MOUSE Phosphoglycerate kinase OS=Mus musculus OX=10090 GN=Pgk1 PE=1 SV=1	3	33	33	83.9	44.55	0	323.31	N/A	N/A	N/A	N/A	N/A		3536700	3272100	2832900	3513500	3171800	3592700	3255600	2679500	3083300		128140	125260	123460	125620	1927.49	1.53438	122790	125270	123210	123757	1083.74	0.875701	119540	118750	122430	120240	1581.79	1.31553	1457	AAVPSIK;AGGFLMK;AHSSMVGVNLPQK;ALESPERPFLAILGGAK;DCVGPEVENACANPAAGTVILLENLR;ELNYFAK;FCLDNGAK;FHVEEEGK;FHVEEEGKGK;GCITIIGGGDTATCCAK;IQLINNMLDK;ITLPVDFVTADK;ITLPVDFVTADKFDENAK;KYAEAVGR;LGDVYVNDAFGTAHR;LTLDKLDVK;NNQITNNQR;QIVWNGPVGVFEWEAFAR;SLMDEVVK;SVVLMSHLGRPDGVPMPDK;SVVLMSHLGRPDGVPMPDKYSLEPVAAELK;TGQATVASGIPAGWMGLDCGTESSK;TGQATVASGIPAGWMGLDCGTESSKK;VADKIQLINNMLDK;VDFNVPMK;VKAEPAK;VLNNMEIGTSLYDEEGA…	167
9	P27773;F6Q404	P27773	Protein disulfide-isomerase A3	Pdia3	sp|P27773|PDIA3_MOUSE Protein disulfide-isomerase A3 OS=Mus musculus OX=10090 GN=Pdia3 PE=1 SV=2	2	33	33	64	56.678	0	311.84	N/A	N/A	N/A	N/A	N/A		1121900	951870	1110200	1253500	1277100	1180800	1106900	892710	1008100		21776	20322	22764	21620.7	1002.97	4.63896	23194	22672	22976	22947.3	214.067	0.932864	20307	21926	21959	21397.3	771.1	3.60372	928	ALEQFLQEYFDGNLK;ALEQFLQEYFDGNLKR;DGEEAGAYDGPR;DLFSDGHSEFLK;DLLTAYYDVDYEK;DPNIVIAK;EATNPPIIQEEKPK;ELNDFISYLQR;EYDDNGEGITIFRPLHLANK;EYDDNGEGITIFRPLHLANKFEDK;FAHTNIESLVK;FIQDSIFGLCPHMTEDNKDLIQGK;FISDKDASVVGFFR;FVMQEEFSR;GFPTIYFSPANK;GFPTIYFSPANKK;IFRDGEEAGAYDGPR;KTFSHELSDFGLESTTGEVPVVAIR;LAPEYEAAATR;LNFAVASR;LSKDPNIVIAK;MDATANDVPSPYEVK;QAGPASVPLR;QAGPASVPLRTEEEFKK;SEPIPESNEGPVK;TADGIVSHLK;TADGIVSHLK…	209
10	P38647	P38647	Stress-70 protein, mitochondrial	Hspa9	sp|P38647|GRP75_MOUSE Stress-70 protein, mitochondrial OS=Mus musculus OX=10090 GN=Hspa9 PE=1 SV=3	1	32	31	51.7	73.46	0	214.69	N/A	N/A	N/A	N/A	N/A		525780	444360	522190	491340	598700	567250	504740	404010	435290		16807	15559	16750	16372	575.349	3.51422	15171	18121	17258	16850	1238.41	7.34959	16034	14706	16408	15716	730.317	4.64696	453	ALLAGKDSETGENIR;AMQDAEVSK;AQFEGIVTDLIK;AQFEGIVTDLIKR;ASNGDAWVEAHGK;DAGQISGLNVLR;DSETGENIR;EQQIVIQSSGGLSK;EQQIVIQSSGGLSKDDIENMVK;ERVEAVNMAEGIIHDTETK;ETGVDLTK;GAVVGIDLGTTNSCVAVMEGK;LFEMAYK;LKEEISK;LLGQFTLIGIPPAPR;LVGMPAKR;LYSPSQIGAFVLMK;MEEFKDQLPADECNK;MKETAENYLGHTAK;NAVITVPAYFNDSQR;NTTIPTK;NTTIPTKK;QAASSLQQASLK;QAVTNPNNTFYATK;SDIGEVILVGGMTR;STNGDTFLGGEDFDQALLR;TTPSVVAFTADGER;VEAVNMAEGIIHDTETK;VINE…	223
11	P20029;Q3U9G2;Q3TWF2;Q3TKF8;Q3TI47;Q9DC41;Q3U7T8;Q3U6V3;Q3UEM8;Q3TUS2	P20029	Endoplasmic reticulum chaperone BiP	Hspa5	sp|P20029|BIP_MOUSE Endoplasmic reticulum chaperone BiP OS=Mus musculus OX=10090 GN=Hspa5 PE=1 SV=3;tr|Q3U9G2|Q3U9G2_MOUSE 78 kDa glucose-regulated protein OS=Mus musculus OX=10090 GN=Hspa5 PE=2 SV=1;tr|Q3TWF2|Q3TWF2_MOUSE 78 kDa glucose-regulated protein	10	32	29	53.7	72.421	0	190.07	27.826	0.00092171	3.0354	0.0067667	IGF_50-IGF_100; IGF_C-IGF_100		560600	572510	543510	602420	592600	542540	486540	412760	409140		15858	16233	15490	15860.3	303.333	1.91253	15812	15513	15464	15596.3	153.806	0.986166	13257	13489	14263	13669.7	430.108	3.14644	558	AKFEELNMDLFR;ALSSQHQAR;DAGTIAGLNVMR;DNHLLGTFDLTGIPPAPR;ELEEIVQPIISK;FAEEDKK;IEIESFFEGEDFSETLTR;IEWLESHQDADIEDFK;IEWLESHQDADIEDFKAK;IINEPTAAAIAYGLDK;IINEPTAAAIAYGLDKR;ITITNDQNR;ITPSYVAFTPEGER;KKELEEIVQPIISK;KSDIDEIVLVGGSTR;LIGDAAK;LTPEEIER;LYGSGGPPPTGEEDTSEKDEL;NELESYAYSLK;NQLTSNPENTVFDAK;NTVVPTKK;SDIDEIVLVGGSTR;SQIFSTASDNQPTVTIK;STMKPVQK;TFAPEEISAMVLTK;TKPYIQVDIGGGQTK;TWNDPSVQQDIK;VEIIANDQGNR;VLE…	193
12	Q03265;D3Z6F5;Q3U452;D6RJ16	Q03265	ATP synthase subunit alpha, mitochondrial	Atp5f1a	sp|Q03265|ATPA_MOUSE ATP synthase subunit alpha, mitochondrial OS=Mus musculus OX=10090 GN=Atp5f1a PE=1 SV=1;tr|D3Z6F5|D3Z6F5_MOUSE ATP synthase subunit alpha OS=Mus musculus OX=10090 GN=Atp5f1a PE=1 SV=1	4	29	29	61.8	59.752	0	290.33	49.34	0.0001883	3.7251	0.0023617	IGF_50-IGF_100; IGF_C-IGF_100; IGF_C-IGF_50		698090	632130	600850	790850	824720	764150	647180	521780	585990		21351	21659	21919	21643	232.161	1.07268	22412	22299	22513	22408	87.4109	0.390088	20289	20754	20204	20415.7	241.741	1.1841	641	AVDSLVPIGR;EAYPGDVFYLHSR;EGDVVKR;ELIIGDR;EPMQTGIK;EVAAFAQFGSDLDAATQQLLSR;FENAFLSHVISQHQSLLGNIR;FNDGTDEK;GIRPAINVGLSVSR;GMSLNLEPDNVGVVVFGNDK;GYLDKLEPSK;HALIIYDDLSK;ILGADTSVDLEETGR;ISEQSDAK;LELAQYR;LKEIVTNFLAGFEP;LTDADAMK;LYCIYVAIGQK;NVQAEEMVEFSSGLK;QGQYSPMAIEEQVAVIYAGVR;QMSLLLR;STVAQLVK;TGAIVDVPVGEELLGR;TGTAEMSSILEER;TSIAIDTIINQK;VGSAAQTR;VLSIGDGIAR;VVDALGNAIDGK;VVDALGNAIDGKGPIGSK	314
13	Q3U2G2;Q99L75;Q571M2;Q61316;Q8C6R3;P48722;E0CY23;A0A0N4SVU2	Q3U2G2	Heat shock 70 kDa protein 4	Hspa4	tr|Q3U2G2|Q3U2G2_MOUSE Heat shock 70 kDa protein 4 OS=Mus musculus OX=10090 GN=Hspa4 PE=1 SV=1;tr|Q99L75|Q99L75_MOUSE Heat shock 70 kDa protein 4 OS=Mus musculus OX=10090 GN=Hspa4 PE=2 SV=1;tr|Q571M2|Q571M2_MOUSE Heat shock 70 kDa protein 4 (Fragment) OS=M	8	29	29	45.6	94.208	0	223.88	9.8361	0.012766	1.8939	0.043359	IGF_50-IGF_100; IGF_C-IGF_100		439160	413190	421020	469070	490470	486470	425750	306530	303650		17868	18265	18771	18301.3	369.542	2.01921	18433	18762	18712	18635.7	144.753	0.776755	17161	15304	14322	15595.7	1177.22	7.5484	422	AFSDPFVEAEK;AGGIETIANEYSDR;CTPACVSFGPK;EDIYAVEIVGGATR;EFSITDVVPYPISLR;ELSTTLNADEAVTR;EMLGLYTENEGK;FLEMCDDLLAR;FQESEERPK;FVSEDDRNTFTLK;GCALQCAILSPAFK;KFDEVLVNHFCEEFGK;KPVVDCVVSVPSFYTDAER;LFEELGK;LKETAESVLK;LMNETTAVALAYGIYK;LMSANASDLPLSIECFMNDIDVSGTMNR;NFTTEQVTAMLLSK;NHAAPFSK;NKEDQYEHLDAADVTK;QDLPALEEKPR;QSLTVDPVVK;SNLAYDIVQLPTGLTGIK;SQVISNAK;SVMDATQIAGLNCLR;TSTVDLPIESQLLWQLDR;VLATAFDTTLGGR;VTPQSDG…	330
14	P06151;Q564E2;Q3TCI7;Q3TI99;A0A1B0GSX0;A0A1B0GSR9;Q3THB4;Q3UDU4;Q99K20;D3YZQ9;A0A1B0GT41;A0A1B0GQX5;A0A1B0GSL7;Q6NXW3;Q3UIC3;A0A1B0GRW9;A0A1B0GS79;A0A1B0GRC1;A0A1B0GRS2;P00342;D3YVR7;Q548Z6;Q64483;D3YZE4;A0A1B0GRE9;A0A1B0GSR2	P06151	L-lactate dehydrogenase A chain	Ldha	sp|P06151|LDHA_MOUSE L-lactate dehydrogenase A chain OS=Mus musculus OX=10090 GN=Ldha PE=1 SV=3;tr|Q564E2|Q564E2_MOUSE L-lactate dehydrogenase OS=Mus musculus OX=10090 GN=Ldha PE=1 SV=1;tr|Q3TCI7|Q3TCI7_MOUSE L-lactate dehydrogenase OS=Mus musculus OX=1009	26	27	27	83.1	36.498	0	323.31	N/A	N/A	N/A	N/A	N/A		3137200	2929600	2921000	3222800	3258300	3202300	3105300	2696700	2922900		110750	113020	113560	112443	1217.49	1.08276	110970	110620	112120	111237	640.746	0.576021	110120	107760	102140	106673	3347.21	3.13781	1268	ATLKDQLIVNLLK;ATLKDQLIVNLLKEEQAPQNK;DLADELALVDVMEDK;DLADELALVDVMEDKLK;DQLIVNLLK;DQLIVNLLKEEQAPQNK;DYCVTANSK;EEQAPQNK;FIIPNIVK;GEMMDLQHGSLFLK;GLYGINEDVFLSVPCILGQNGISDVVK;GYTSWAIGLSVADLAESIMK;ITVVGVGAVGMACAISILMK;KSADTLWGIQK;LGVHALSCHGWVLGEHGDSSVPVWSGVNVAGVSLK;LKGEMMDLQHGSLFLK;LKGYTSWAIGLSVADLAESIMK;LLIVSNPVDILTYVAWK;LVIITAGAR;QQEGESR;QVVDSAYEVIK;RVHPISTMIK;SADTLWGIQK;SLNPELGTDADKEQWK;VHPISTMIK;VIG…	157
15	P05064;Q5FWB7;A6ZI44;Q6NY00;D3YWI1;Q9CPQ9;A6ZI46;D3Z510;A0A0U1RPN8;D3YV98;A0A0U1RPT5;A6ZI47;P05063;Q91Y97;Q3UER1;Q3TJ66	P05064	Fructose-bisphosphate aldolase A	Aldoa	sp|P05064|ALDOA_MOUSE Fructose-bisphosphate aldolase A OS=Mus musculus OX=10090 GN=Aldoa PE=1 SV=2;tr|Q5FWB7|Q5FWB7_MOUSE Fructose-bisphosphate aldolase OS=Mus musculus OX=10090 GN=Aldoa PE=1 SV=1;tr|A6ZI44|A6ZI44_MOUSE Fructose-bisphosphate aldolase OS=Mu	16	25	25	81.3	39.355	0	233.2	76.273	5.4198e-05	4.266	0.00081569	IGF_C-IGF_100; IGF_C-IGF_50		879440	856960	842940	1039500	1068100	1069700	1180600	1004300	1130800		32741	33236	32850	32942.3	212.368	0.644666	38951	39938	37867	38918.7	845.791	2.17323	42600	40408	40681	41229.7	975.361	2.36568	683	AAQEEYIK;AAQEEYIKR;ADDGRPFPQVIK;ALANSLACQGK;ALQASALK;CPLLKPWALTFSYGR;CQYVTEK;ELSDIAHR;FSNEEIAMATVTALR;FSNEEIAMATVTALRR;GILAADESTGSIAK;GILAADESTGSIAKR;GVVPLAGTNGETTTQGLDGLSER;IGEHTPSALAIMENANVLAR;LQSIGTENTEENRR;PHPYPALTPEQK;QLLLTADDR;QLLLTADDRVNPCIGGVILFHETLYQK;SKGGVVGIK;TVPPAVTGVTFLSGGQSEEEASINLNAINK;VDKGVVPLAGTNGETTTQGLDGLSER;VLAAVYK;VNPCIGGVILFHETLYQK;YASICQQNGIVPIVEPEILPDGDHDLKR;YTPSGQSGAAASES…	153
16	P09103;Q3UDR2;Q3URP6;Q3TWE3;Q3TIM0;Q3THC3;Q3TF72;Q3UJA8;Q3UA23;Q3UBY9;Q3U738;Q3TGS0;Q3TT76;Q3TIQ5;E9Q8G8	P09103	Protein disulfide-isomerase	P4hb	sp|P09103|PDIA1_MOUSE Protein disulfide-isomerase OS=Mus musculus OX=10090 GN=P4hb PE=1 SV=2;tr|Q3UDR2|Q3UDR2_MOUSE Protein disulfide-isomerase (Fragment) OS=Mus musculus OX=10090 GN=P4hb PE=2 SV=1;tr|Q3URP6|Q3URP6_MOUSE Protein disulfide-isomerase OS=Mus	15	25	25	57.2	57.058	0	209	N/A	N/A	N/A	N/A	N/A		514230	520810	446480	541300	592180	571590	520050	509370	489890		17379	18303	17159	17613.7	495.638	2.81394	18587	19057	18514	18719.3	240.619	1.2854	18482	20460	19283	19408.3	812.364	4.18564	422	EADDIVNWLK;HNQLPLVIEFTEQTAPK;ILEFFGLK;ILFIFIDSDHTDNQR;ITEFCHR;KEECPAVR;LGETYKDHENIIIAK;LITLEEEMTK;LKAEGSEIR;MDSTANEVEAVK;NNFEGEITK;QFLLAAEAIDDIPFGITSNSGVFSK;QLAPIWDK;SNFEEALAAHK;TGPAATTLSDTAAAESLVDSSEVTVIGFFK;TGPAATTLSDTAAAESLVDSSEVTVIGFFKDVESDSAK;THILLFLPK;TLDGFKK;TVIDYNGER;VDATEESDLAQQYGVR;VHSFPTLK;VLVGANFEEVAFDEK;VLVGANFEEVAFDEKK;YKPESDELTAEK;YQLDKDGVVLFK	165
17	P56480	P56480	ATP synthase subunit beta, mitochondrial	Atp5f1b	sp|P56480|ATPB_MOUSE ATP synthase subunit beta, mitochondrial OS=Mus musculus OX=10090 GN=Atp5f1b PE=1 SV=2	1	25	25	68.6	56.3	0	294.28	17.79	0.0030049	2.5222	0.016151	IGF_50-IGF_100; IGF_C-IGF_50		966300	935650	973860	1136300	1154900	1182900	964590	763050	898710		28477	29088	29767	29110.7	526.884	1.80993	30150	30657	31345	30717.3	489.719	1.59427	28439	28024	28213	28225.3	169.647	0.601046	762	AHGGYSVFAGVGER;AIAELGIYPAVDPLDSTSR;DQEGQDVLLFIDNIFR;EGNDLYHEMIESGVINLK;FLSQPFQVAEVFTGHMGK;FTQAGSEVSALLGR;GFQQILAGEYDHLPEQAFYMVGPIEEAVAK;GSITSVQAIYVPADDLTDPAPATTFAHLDATTVLSR;IGLFGGAGVGK;IMDPNIVGNEHYDVAR;IMNVIGEPIDER;IPSAVGYQPTLATDMGTMQER;IPVGPETLGR;KGSITSVQAIYVPADDLTDPAPATTFAHLDATTVLSR;LVLEVAQHLGESTVR;LVPLKETIK;MLSLVGR;SLQDIIAILGMDELSEEDKLTVSR;TIAMDGTEGLVR;TVLIMELINNVAK;VALTGLTVAEYFR;VALVYGQMNEPPG…	252
18	Q9CWJ9;B0LAC5	Q9CWJ9	Bifunctional purine biosynthesis protein ATIC	Atic	sp|Q9CWJ9|PUR9_MOUSE Bifunctional purine biosynthesis protein ATIC OS=Mus musculus OX=10090 GN=Atic PE=1 SV=2	2	25	25	66.9	64.217	0	213.45	12.301	0.007537	2.1228	0.032879	IGF_50-IGF_100; IGF_C-IGF_100		439210	373680	406820	436260	463210	453060	376690	215140	278820		14948	14374	14434	14585.3	257.611	1.76623	14313	15140	15072	14841.7	374.853	2.52568	12991	10220	10948	11386.3	1172.95	10.3014	475	APSQLALFSVSDK;DGQVIGIGAGQQSR;DLIVATVAVK;DVSELTGFPEMLGGR;EVSDGIVAPGYEEEALK;GAVDIPAAASFK;HVSPAGAAVGVPLSEDEAR;LDFNLVR;LPITVLNGAPGFINLCDALNAWQLVTELR;LSGVSVSSDAFFPFR;MSSFGDFVALSDICDVPTAK;NIPEDAADMAR;RAEISNAIDQYVTGTIGEGEDLVK;SGVAYIVAPSGSTADK;SLASLGLSLVASGGTAK;SLFSNIVTK;TGLVEFAR;TLHPAVHAGILAR;TVASPDVTVEAAVEQIDIGGVTLLR;VCMVYDLYPTLTPLAVAYAR;VTVVCEPEDYAGVAAEMHGSDSK;VVIEACDELGIVLAHTDLR;VVVCNLYPFVK;WEALFEEVP…	403
19	P60710;B2RRX1;Q3U5R4;Q3UAF6;Q3UAF7;Q3UAA9;Q3UA89;Q3U939;Q3UGS0;Q3U804;Q61276;Q3TIJ9;Q3UCF8;E9Q1F2;E9Q5F4;G3UZ07;Q61272;E9Q606;A1E281;Q99NC5;O89054;F8WGM8;E9Q2D1;Q6IWE2;F6WX90;A0A0U1RQ96;Q8CF71;Q7M0E4;E9Q3M9;Q6GQT3	P60710	Actin, cytoplasmic 1	Actb	sp|P60710|ACTB_MOUSE Actin, cytoplasmic 1 OS=Mus musculus OX=10090 GN=Actb PE=1 SV=1;tr|B2RRX1|B2RRX1_MOUSE Actin, cytoplasmic 1 OS=Mus musculus OX=10090 GN=Actb PE=2 SV=1;tr|Q3U5R4|Q3U5R4_MOUSE Actin, cytoplasmic 1 OS=Mus musculus OX=10090 GN=Actb PE=2 SV	30	24	24	68	41.736	0	323.31	418.27	3.6115e-07	6.4423	1.0059e-05	IGF_50-IGF_100; IGF_C-IGF_100; IGF_C-IGF_50		3173800	2907000	2896600	3843400	4005700	3747700	4953800	4274900	4876200		156860	156030	158000	156963	807.561	0.514491	181750	185670	187850	185090	2523.86	1.36359	238270	246060	251880	245403	5575.63	2.27203	980	AGFAGDDAPR;AVFPSIVGR;AVFPSIVGRPR;CDVDIRK;CPEALFQPSFLGMESCGIHETTFNSIMK;DDDIAALVVDNGSGMCK;DLTDYLMK;DSYVGDEAQSK;DSYVGDEAQSKR;EITALAPSTMK;EKLCYVALDFEQEMATAASSSSLEK;FRCPEALFQPSFLGMESCGIHETTFNSIMK;GYSFTTTAER;HQGVMVGMGQK;IIAPPER;IIAPPERK;IWHHTFYNELR;LCYVALDFEQEMATAASSSSLEK;QEYDESGPSIVHR;QEYDESGPSIVHRK;RGILTLK;SYELPDGQVITIGNER;TTGIVMDSGDGVTHTVPIYEGYALPHAILR;VAPEEHPVLLTEAPLNPK	72
20	P16858;D2KHZ9;A0A0A0MQF6;A0A1D5RLD8;S4R1W1;S4R257;Q3TUZ9;Q4VBD1;S4R1W8;Q6IWE3;Q2VWQ4;W8QM43;S4R1N5;Q8CEV2;Q3V2I5;Q64467;S4R2G5;A0A0R4J0X7;Q8BJ40	P16858	Glyceraldehyde-3-phosphate dehydrogenase	Gapdh	sp|P16858|G3P_MOUSE Glyceraldehyde-3-phosphate dehydrogenase OS=Mus musculus OX=10090 GN=Gapdh PE=1 SV=2;tr|D2KHZ9|D2KHZ9_MOUSE Glyceraldehyde-3-phosphate dehydrogenase OS=Mus musculus OX=10090 GN=Gapdh PE=2 SV=1;tr|A0A0A0MQF6|A0A0A0MQF6_MOUSE Glyceraldehy	19	24	24	78.7	35.81	0	323.31	N/A	N/A	N/A	N/A	N/A		3202800	2715200	2644600	3347900	3550600	3312300	3676700	3617300	3747600		207440	122560	196380	175460	37677.5	21.4735	208120	222040	203890	211350	7753.72	3.66866	262460	272970	273460	269630	5073.9	1.8818	1002	AAICSGK;GAAQNIIPASTGAAK;GILGYTEDQVVSCDFNSNSHSSTFDAGAGIALNDNFVK;IVSNASCTTNCLAPLAK;LEKPAKYDDIK;LISWYDNEYGYSNR;LTGMAFR;LVINGKPITIFQER;LVINGKPITIFQERDPTNIK;PITIFQER;PITIFQERDPTNIK;QASEGPLK;RVIISAPSADAPMFVMGVNHEK;TVDGPSGK;VGVNGFGR;VIHDNFGIVEGLMTTVHAITATQK;VIISAPSADAPMFVMGVNHEK;VIISAPSADAPMFVMGVNHEKYDNSLK;VIPELNGK;VKVGVNGFGR;VPTPNVSVVDLTCR;VVDLMAYMASK;VVDLMAYMASKE;WGEAGAEYVVESTGVFTTMEK	89
21	Q9D8E6;Q564E8;Q9CSM5;Q5ZEY2	Q9D8E6	Large ribosomal subunit protein uL4	Rpl4	sp|Q9D8E6|RL4_MOUSE Large ribosomal subunit protein uL4 OS=Mus musculus OX=10090 GN=Rpl4 PE=1 SV=3;tr|Q564E8|Q564E8_MOUSE Large ribosomal subunit protein uL4 OS=Mus musculus OX=10090 GN=Rpl4 PE=1 SV=1;tr|Q9CSM5|Q9CSM5_MOUSE Large ribosomal subunit protein	4	24	24	52.5	47.153	0	121.88	78.554	4.9777e-05	4.303	0.00078857	IGF_50-IGF_100; IGF_C-IGF_100		631650	567840	586010	611620	606630	622110	493240	408270	439020		26722	25828	25510	26020	513.085	1.97189	25193	25197	25591	25327	186.683	0.737092	22263	22525	22547	22445	129.006	0.574767	416	APIRPDIVNFVHTNLR;EAVQLLK;FCIWTESAFR;GPCIIYNEDNGIIK;IEEVPELPLVVEDK;IEEVPELPLVVEDKVEGYK;IEEVPELPLVVEDKVEGYKK;KLDELYGTWR;KLEAAATALATK;KPTTEEK;LAPGGHVGR;LEAAATALATK;MMNTDLSR;NIPGITLLNVSK;NVTLPAVFK;PLISVYSEK;PLISVYSEKGESSGK;QPYAVSELAGHQTSAESWGTGR;RGPCIIYNEDNGIIK;RVNTTQK;SGQGAFGNMCR;SNYNLPMHK;TKEAVQLLK;YAICSALAASALPALVMSK	363
22	P14211;B2MWM9;Q3UWP8	P14211	Calreticulin	Calr	sp|P14211|CALR_MOUSE Calreticulin OS=Mus musculus OX=10090 GN=Calr PE=1 SV=1;tr|B2MWM9|B2MWM9_MOUSE Calreticulin OS=Mus musculus OX=10090 GN=Calr PE=1 SV=1;tr|Q3UWP8|Q3UWP8_MOUSE Calreticulin (Fragment) OS=Mus musculus OX=10090 GN=Calr PE=2 SV=1	3	23	23	64.7	47.994	0	147.81	N/A	N/A	N/A	N/A	N/A		528190	502160	491990	497340	570730	544320	427220	352430	405410		17165	18234	18040	17813	465	2.61045	17365	17918	18703	17995.3	548.967	3.0506	15158	17220	16587	16321.7	862.462	5.28416	542	DKQDEEQR;DMHGDSEYNIMFGPDICGPGTK;EQFLDGDAWTNR;FEPFSNK;FVLSSGK;FYALSAK;FYGDLEK;FYGDLEKDK;GKNVLINK;GLQTSQDAR;GQTLVVQFTVK;HEQNIDCGGGYVK;HKSDFGK;IDDPTDSKPEDWDKPEHIPDPDAK;IDNSQVESGSLEDDWDFLPPKK;IKDPDAAKPEDWDER;KPEDWDEEMDGEWEPPVIQNPEYK;KVHVIFNYK;LFPSGLDQK;LKEEEEDKK;QIDNPDYK;SGTIFDNFLITNDEAYAEEFGNETWGVTK;VHVIFNYK	71
23	P05202	P05202	Aspartate aminotransferase, mitochondrial	Got2	sp|P05202|AATM_MOUSE Aspartate aminotransferase, mitochondrial OS=Mus musculus OX=10090 GN=Got2 PE=1 SV=1	1	23	23	61.4	47.411	0	172.25	29.362	0.0007966	3.0988	0.0062682	IGF_50-IGF_100; IGF_C-IGF_100		498310	530540	523190	543150	604220	596610	343380	385180	401440		20346	20988	20730	20688	263.773	1.275	21223	21275	21520	21339.3	129.502	0.606872	15858	18059	17206	17041	906.097	5.31716	489	ASAELALGENNEVLK;DAGMQLQGYR;DDNGKPYVLPSVR;EIASVVK;FVTVQTISGTGALR;HFIEQGINVCLCQSYAK;IAATILTSPDLR;IAATILTSPDLRK;ILIRPLYSNPPLNGAR;IPEQSVLLLHACAHNPTGVDPRPEQWK;ISVAGVTSGNVGYLAHAIHQVTK;KAEAQIAAK;KQWLQEVK;MNLGVGAYR;NLDKEYLPIGGLAEFCK;NMGLYGER;PSWGNHTPIFR;RVESQLK;TCGFDFSGALEDISK;TQLVSNLK;TQLVSNLKK;VGAFTVVCK;VGASFLQR	155
24	P63038;D3Z2F2;D3Z7J9	P63038	60 kDa heat shock protein, mitochondrial	Hspd1	sp|P63038|CH60_MOUSE 60 kDa heat shock protein, mitochondrial OS=Mus musculus OX=10090 GN=Hspd1 PE=1 SV=1	3	23	23	59.9	60.955	0	227.6	252.46	1.6195e-06	5.7906	3.2498e-05	IGF_50-IGF_100; IGF_C-IGF_100; IGF_C-IGF_50		260330	303490	275570	253960	229130	173580	553040	463470	557600		9673.3	9312.7	9480.7	9488.9	147.328	1.55264	8103.8	8017.3	7584.1	7901.73	227.36	2.87734	13511	13072	13934	13505.7	351.93	2.6058	342	AAVEEGIVLGGGCALLR;ALMLQGVDLLADAVAVTMGPK;DMAIATGGAVFGEEGLNLNLEDVQAHDLGK;GVMLAVDAVIAELKK;GYISPYFINTSK;IGIEIIK;ILQSSSEVGYDAMLGDFVNMVEK;IPAMTIAK;IQEITEQLDITTSEYEKEK;ISSVQSIVPALEIANAHR;KISSVQSIVPALEIANAHR;KPLVIIAEDVDGEALSTLVLNR;LSDGVAVLK;LVQDVANNTNEEAGDGTTTATVLAR;NAGVEGSLIVEK;QSKPVTTPEEIAQVATISANGDKDIGNIISDAMK;TLNDELEIIEGMK;TVIIEQSWGSPK;VGEVIVTK;VGEVIVTKDDAMLLK;VGGTSDVEVNEK;VGLQVVAVK;VTDALNATR	291
25	Q6PAC1;P13020;Q3UCW8;Q3U9Q8;Q3TGJ9;A0A0J9YUQ8;CON__Q3SX14;A6PWS5;A0A0J9YUJ8	Q6PAC1	Gelsolin	Gsn	tr|Q6PAC1|Q6PAC1_MOUSE Gelsolin OS=Mus musculus OX=10090 GN=Gsn PE=2 SV=1;sp|P13020|GELS_MOUSE Gelsolin OS=Mus musculus OX=10090 GN=Gsn PE=1 SV=3;tr|Q3UCW8|Q3UCW8_MOUSE Gelsolin OS=Mus musculus OX=10090 GN=Gsn PE=2 SV=1;tr|Q3U9Q8|Q3U9Q8_MOUSE Gelsolin OS=M	9	23	23	42.1	80.762	0	181.39	39.519	0.00035126	3.4544	0.0036458	IGF_50-IGF_100; IGF_C-IGF_100		320290	280460	267990	366860	379430	381130	468590	335090	403030		13463	13632	14041	13712	242.653	1.76964	14172	14060	14290	14174	93.9078	0.662535	15825	17183	16535	16514.3	554.594	3.35826	253	AGKEPGLQIWR;ALAELAA;DGGQTAPASIR;DPDQTDGPGLGYLSSHIANVER;DSQEEEKTEALTSAK;EPAHLMSLFGGKPMIIYK;EPGLQIWR;EVQGFESSTFSGYFK;HVVPNEVVVQR;NWRDPDQTDGPGLGYLSSHIANVER;PALPEGTEDTAKEDAANRR;QTQVSVLPEGGETPLFK;RTPITVVR;SEDCFILDHGR;SGALNSNDAFVLK;SQHVQVEEGSEPDAFWEALGGK;TASDFISK;TGAQELLK;TPSAAYLWVGAGASEAEK;VPFDAATLHTSTAMAAQHGMDDDGTGQK;VSNGAGSMSVSLVADENPFAQGALR;VVEHPEFLK;YIETDPANR	376
26	P06745;B7ZWL9;B2RXT5;A0A0U1RP97;A0A0U1RQ72;CON__Q3ZBD7;A0A0U1RQ18	P06745	Glucose-6-phosphate isomerase	Gpi	sp|P06745|G6PI_MOUSE Glucose-6-phosphate isomerase OS=Mus musculus OX=10090 GN=Gpi PE=1 SV=4;tr|B7ZWL9|B7ZWL9_MOUSE Glucose-6-phosphate isomerase OS=Mus musculus OX=10090 GN=Gpi1 PE=2 SV=1;tr|B2RXT5|B2RXT5_MOUSE Glucose-6-phosphate isomerase OS=Mus musculu	7	22	22	50.2	62.766	0	260.04	N/A	N/A	N/A	N/A	N/A		637370	716040	693240	692280	755180	793200	639570	508670	629520		48218	50802	49496	49505.3	1054.93	2.13095	47637	50722	49420	49259.7	1264.54	2.56709	46504	45411	49742	47219	1838.99	3.89459	514	AVLHVALR;DPSAVAK;ELFEADPER;EVMQMLVELAK;EWFLEAAK;FNNFSLNLNTNHGHILVDYSK;HFVALSTNTAK;ILLANFLAQTEALMK;INYTENR;KIEPELEGSSAVTSHDSSTNGLISFIK;LRELFEADPER;MIPCDFLIPVQTQHPIR;SITDIINIGIGGSDLGPLMVTEALKPYSK;SNTPIKVDGK;SPEDLEK;TFTTQETITNAETAK;TFTTQETITNAETAKEWFLEAAK;TFTTQETITNAETAKEWFLEAAKDPSAVAK;TLASLSPETSLFIIASK;VDHQTGPIVWGEPGTNGQHAFYQLIHQGTK;VFEGNRPTNSIVFTK;VWFVSNIDGTHIAK	158
27	Q58E70;Q8C7C3;D3Z6I8;E9Q7Q3	Q58E70	Tropomyosin alpha-3 chain	Tpm3	tr|Q58E70|Q58E70_MOUSE Tpm3 protein OS=Mus musculus OX=10090 GN=Tpm3 PE=2 SV=1;tr|Q8C7C3|Q8C7C3_MOUSE Tropomyosin alpha-3 chain OS=Mus musculus OX=10090 GN=Tpm3 PE=2 SV=1;tr|D3Z6I8|D3Z6I8_MOUSE Tropomyosin 3, gamma OS=Mus musculus OX=10090 GN=Tpm3 PE=1 SV=	4	22	22	70.2	29.02	0	78.935	32.429	0.00060716	3.2167	0.0052215	IGF_50-IGF_100; IGF_C-IGF_100		375020	363900	361070	421280	399420	366360	271690	232870	300120		21405	22362	20328	21365	830.859	3.88888	21536	21143	20937	21205.3	248.481	1.17179	17517	18172	17915	17868	269.46	1.50806	313	AGTTTIEAVKR;ALKDEEKMELQEIQLK;CLSAAEEK;EMDEQIR;EQAEAEVASLNR;HIAEEADR;IQLVEEELDR;IQLVEEELDRAQER;IQVLQQQADDAEER;IQVLQQQADDAEERAER;KIQVLQQQADDAEER;KIQVLQQQADDAEERAER;KLVIIEGDLER;KYEEVAR;LATALQK;LEEAEKAADESER;LMDQNLK;LVIIEGDLER;MELQEIQLK;MLDQTLLDLNEM;TIDDLEDKLK;YSQKEDKYEEEIK	364
28	Q01853;Q8BNF8	Q01853	Transitional endoplasmic reticulum ATPase	Vcp	sp|Q01853|TERA_MOUSE Transitional endoplasmic reticulum ATPase OS=Mus musculus OX=10090 GN=Vcp PE=1 SV=4;tr|Q8BNF8|Q8BNF8_MOUSE Valosin-containing protein OS=Mus musculus OX=10090 GN=Vcp PE=2 SV=1	2	21	21	41.7	89.321	0	144.96	342.04	6.573e-07	6.1822	1.5219e-05	IGF_50-IGF_100; IGF_C-IGF_100; IGF_C-IGF_50		134200	143920	145880	276780	248910	261850	416480	338970	401870		6703.4	6554.4	6265.7	6507.83	181.699	2.792	8793.5	8311.4	8644.9	8583.27	201.584	2.34857	12126	12571	12828	12508.3	289.996	2.31842	234	AIANECQANFISIK;ASGADSKGDDLSTAILK;AVANETGAFFFLINGPEIMSK;DVDLEFLAK;ELQELVQYPVEHPDK;ETVVEVPQVTWEDIGGLEDVKR;EVDIGIPDATGR;GGNIGDGGGAADR;GPELLTMWFGESEANVR;GVLFYGPPGCGK;IVSQLLTLMDGLK;LADDVDLEQVANETHGHVGADLAALCSEAALQAIR;LDQLIYIPLPDEK;LEILQIHTK;LGDVISIQPCPDVK;LIVDEAINEDNSVVSLSQPK;MDELQLFR;NAPAIIFIDELDAIAPK;NVFIIGATNRPDIIDPAILRPGR;QAAPCVLFFDELDSIAK;VINQILTEMDGMSTK	313
29	P27659;Q3UB90;Q3UB67;Q3UB15;Q3U9L3;Q3T9U9;A0A2R8VHN4;A0A087WNS0;A0A087WQK0;Q99N25;E9PWZ3	P27659	Large ribosomal subunit protein uL3	Rpl3	sp|P27659|RL3_MOUSE Large ribosomal subunit protein uL3 OS=Mus musculus OX=10090 GN=Rpl3 PE=1 SV=3;tr|Q3UB90|Q3UB90_MOUSE Large ribosomal subunit protein uL3 OS=Mus musculus OX=10090 GN=Rpl3 PE=2 SV=1;tr|Q3UB67|Q3UB67_MOUSE 60S ribosomal protein L3 OS=Mus	11	19	19	46.4	46.109	0	77.925	N/A	N/A	N/A	N/A	N/A		256130	236700	291470	287870	341740	296470	279940	217600	213430		11471	11252	11754	11492.3	205.495	1.78811	11563	12293	11769	11875	307.302	2.58781	11736	10569	11820	11375	570.959	5.01942	250	AFMGPLKK;AGMTHIVR;AHLMEIQVNGGTVAEK;DDASKPVHLTAFLGYK;ERLEQQVPVNQVFGQDEMIDVIGVTK;EVDRPGSK;FIDTTSK;FQTMEEK;HGSLGFLPR;IGQGYLIK;IIAHTQMR;KSLLVQTK;LEQQVPVNQVFGQDEMIDVIGVTK;NNASTDYDLSDK;SINPLGGFVHYGEVTNDFIMLK;SLLVQTK;TVFAEHISDECK;TVFAEHISDECKR;VACIGAWHPAR	207
30	P40142;A0A286YE28;Q9Z2L5;O55021	P40142	Transketolase	Tkt	sp|P40142|TKT_MOUSE Transketolase OS=Mus musculus OX=10090 GN=Tkt PE=1 SV=1;tr|A0A286YE28|A0A286YE28_MOUSE transketolase (Fragment) OS=Mus musculus OX=10090 GN=Tkt PE=1 SV=1	4	19	19	41.7	67.63	0	99.596	N/A	N/A	N/A	N/A	N/A		337970	303750	387510	289560	402680	352960	310640	238320	265610		10761	10788	11752	11100.3	460.93	4.1524	9871.2	11059	10464	10464.7	484.918	4.63383	9344.1	9975.5	9247.1	9522.23	322.945	3.39148	369	AVELAANTK;HQPTAIIAK;IIALDGDTK;ILATPPQEDAPSVDIANIR;ILTVEDHYYEGGIGEAVSAAVVGEPGVTVTR;KAYGLALAK;KISSDLDGHPVPK;KLILDSAR;LAVSQVPR;LDNLVAIFDINR;LGQSDPAPLQHQVDIYQK;MFGIDKDAIVQAVK;NMAEQIIQEIYSQVQSK;NSTFSELFK;SGKPAELLK;SVPMSTVFYPSDGVATEK;TSRPENAIIYSNNEDFQVGQAK;TVPFCSTFAAFFTR;VLDPFTIKPLDR	224
31	P63101;A0A2I3BQ03;Q8BWN0;D3YXN6;Q3UA58;D3YXF4;D3YW45	P63101	14-3-3 protein zeta/delta	Ywhaz	sp|P63101|1433Z_MOUSE 14-3-3 protein zeta/delta OS=Mus musculus OX=10090 GN=Ywhaz PE=1 SV=1;tr|A0A2I3BQ03|A0A2I3BQ03_MOUSE 14-3-3 protein zeta/delta (Fragment) OS=Mus musculus OX=10090 GN=Ywhaz PE=1 SV=1	7	19	19	75.9	27.771	0	323.31	N/A	N/A	N/A	N/A	N/A		1402400	1154500	1281700	1286800	1318100	1363800	1231800	983500	1060300		53935	50373	54286	52864.7	1767.69	3.34381	52382	52269	54372	53007.7	965.832	1.82206	50735	48529	49240	49501.3	919.359	1.85724	616	DICNDVLSLLEK;DNLTLWTSDTQGDEAEAGEGGEN;DSTLIMQLLR;EKIETELR;EMQPTHPIR;FLIPNASQPESK;GIVDQSQQAYQEAFEISK;GIVDQSQQAYQEAFEISKK;IETELRDICNDVLSLLEK;LAEQAER;MDKNELVQK;MKGDYYR;NLLSVAYK;SVTEQGAELSNEER;TAFDEAIAELDTLSEESYK;VVSSIEQK;YDDMAACMK;YLAEVAAGDDK;YLAEVAAGDDKK	292
32	Q99K85;Q543K5;Q3ULZ3;Q8BTJ1;Q3U6K9;E9Q6P1;Q99JU9	Q99K85	Phosphoserine aminotransferase	Psat1	sp|Q99K85|SERC_MOUSE Phosphoserine aminotransferase OS=Mus musculus OX=10090 GN=Psat1 PE=1 SV=1;tr|Q543K5|Q543K5_MOUSE Phosphoserine aminotransferase OS=Mus musculus OX=10090 GN=Psat1 PE=1 SV=1;tr|Q3ULZ3|Q3ULZ3_MOUSE Phosphoserine aminotransferase OS=Mus m	7	19	19	60.3	40.472	0	134.08	21.803	0.0017696	2.7521	0.010653	IGF_50-IGF_100; IGF_C-IGF_100		482860	457370	482280	460010	497870	505140	380890	267760	383250		14561	14556	14860	14659	142.143	0.969665	14700	14674	14869	14747.7	86.4497	0.586193	12998	13489	13814	13433.7	335.42	2.49686	521	ASLYNAVTTEDVEK;AVELNMISLK;DDLLGFSLR;ECPSVLDYK;ELLAVPNNYK;FGTVNIVHPK;FGVIFAGAQK;GAVLVCDMSSNFLSR;GAVLVCDMSSNFLSRPVDVSK;GDEALEKR;GLGISVLEMSHR;IIGNTENLVR;LPHSVLLEIQK;NFLEMHQL;NVGSAGVTVVIVR;QVVNFGPGPAK;SADYVVTGAWSAK;SQMIYEIIDNSQGFYVCPVER;VIFVQGGGSGQFSAVPLNLIGLK	348
33	Q5U415;P45376;Q3UDY1;Q3TCL2;D3YVJ7;Q3ULP0	Q5U415	Aldo-keto reductase family 1 member B1	Akr1b1	tr|Q5U415|Q5U415_MOUSE Aldo-keto reductase family 1 member B1 OS=Mus musculus OX=10090 GN=Akr1b1 PE=2 SV=1;sp|P45376|ALDR_MOUSE Aldo-keto reductase family 1 member B1 OS=Mus musculus OX=10090 GN=Akr1b1 PE=1 SV=3;tr|Q3UDY1|Q3UDY1_MOUSE Aldo-keto reductase f	6	19	19	65.8	35.746	0	132.92	N/A	N/A	N/A	N/A	N/A		900750	844760	851680	940660	871380	930910	785010	623720	755420		35394	35965	35669	35676	233.162	0.653555	36446	35823	35695	35988	328.044	0.911536	33359	35925	36190	35158	1276.68	3.63126	684	ASHLELNNGTK;EVGVALQEK;GIVVTAYSPLGSPDRPWAKPEDPSLLEDPR;HIDCAQVYQNEK;HKDYPFHAEV;LIEYCHSK;LKEQVVK;LWCTFHDK;MPTLGLGTWK;NLVVIPK;QDLFIVSK;RQDLFIVSK;SPPGQVTEAVK;TIGVSNFNPLQIER;TTAQVLIR;VAIDLGYR;VCALMSCAK;VFDFELSSEDMATLLSYNR;YKPAVNQIECHPYLTQEK	367
34	O88569;B7ZP22;A0A0N4SUM2	O88569	Heterogeneous nuclear ribonucleoproteins A2/B1	Hnrnpa2b1	sp|O88569|ROA2_MOUSE Heterogeneous nuclear ribonucleoproteins A2/B1 OS=Mus musculus OX=10090 GN=Hnrnpa2b1 PE=1 SV=2;tr|B7ZP22|B7ZP22_MOUSE Heterogeneous nuclear ribonucleoproteins A2/B1 OS=Mus musculus OX=10090 GN=Hnrnpa2b1 PE=2 SV=1	3	18	18	52.4	37.402	0	96.345	N/A	N/A	N/A	N/A	N/A		337510	252190	266390	235940	324490	294420	239740	202570	230380		23182	19440	20028	20883.3	1643.03	7.86768	18291	22218	21751	20753.3	1751.54	8.4398	19165	17390	18775	18443.3	761.647	4.12966	297	EDTEEHHLR;EESGKPGAHVTVK;EKEQFRK;GFGFVTFDDHDPVDK;GFGFVTFDDHDPVDKIVLQK;GGGGNFGPGPGSNFR;GGNFGFGDSR;GGSDGYGSGR;IDTIEIITDR;KLFIGGLSFETTEESLR;LFIGGLSFETTEESLR;LTDCVVMR;LTDCVVMRDPASK;NMGGPYGGGNYGPGGSGGSGGYGGR;NYYEQWGK;PHSIDGR;QEMQEVQSSR;YHTINGHNAEVR	79
35	P48036;A0A0G2JGQ0	P48036	Annexin A5	Anxa5	sp|P48036|ANXA5_MOUSE Annexin A5 OS=Mus musculus OX=10090 GN=Anxa5 PE=1 SV=1	2	18	18	58.3	35.752	0	170.52	N/A	N/A	N/A	N/A	N/A		405290	267170	386420	408010	417690	379510	343100	267830	403160		19846	19689	20559	20031.3	378.582	1.88995	19370	21155	21492	20672.3	931.109	4.50413	18952	20228	21166	20115.3	907.366	4.51082	391	ADAEVLRK;DLVDDLKSELTGK;DLVDDLKSELTGKFEK;ETSGNLEQLLLAVVK;FITIFGTR;GAGTDDHTLIR;GDTSGDYKK;GLGTDEDSILNLLTSR;GTVTDFPGFDGR;LYDAYELK;NFATSLYSMIK;QEIAQEFK;SEIDLFNIR;SIPAYLAETLYYAMK;TPEELSAIK;VLTEIIASR;WGTDEEKFITIFGTR;YMTISGFQIEETIDR	238
36	P50580;Q05BN2;Q3UMW2;Q3TGU7	P50580	Proliferation-associated protein 2G4	Pa2g4	sp|P50580|PA2G4_MOUSE Proliferation-associated protein 2G4 OS=Mus musculus OX=10090 GN=Pa2g4 PE=1 SV=3;tr|Q05BN2|Q05BN2_MOUSE Pa2g4 protein (Fragment) OS=Mus musculus OX=10090 GN=Pa2g4 PE=2 SV=1;tr|Q3UMW2|Q3UMW2_MOUSE Peptidase M24 domain-containing protei	4	18	18	57.1	43.698	0	113.4	13.374	0.00615	2.2111	0.028479	IGF_50-IGF_100; IGF_C-IGF_100		287100	252020	286500	323540	346880	333440	233790	204460	203550		9453.3	9101.6	9411	9321.97	156.777	1.6818	8903.1	9027.4	9362.8	9097.77	194.156	2.1341	8045.6	8629.4	7935.7	8203.57	304.434	3.71099	247	AAHLCAEAALR;ALLQSSASR;EGEFVAQFK;FTVLLMPNGPMR;GDAMIMEETGK;GIAFPTSISVNNCVCHFSPLK;HELLQPFNVLYEK;ITSGPFEPDLYK;ITSGPFEPDLYKSEMEVQDAELK;LVKPGNQNTQVTEAWNK;MGGDIANR;MGVVECAK;QHVIDGEK;SDQDYILK;SGEDEQQEQTIAEDLVVTK;SLVEASSSGVSVLSLCEK;TIIQNPTDQQK;VAHSFNCTPIEGMLSHQLK	244
37	P99024;Q80ZV2	P99024	Tubulin beta-5 chain	Tubb5	sp|P99024|TBB5_MOUSE Tubulin beta-5 chain OS=Mus musculus OX=10090 GN=Tubb5 PE=1 SV=1	2	18	18	62.8	49.67	0	170.74	1916.5	3.8175e-09	8.4182	3.8303e-07	IGF_50-IGF_100; IGF_C-IGF_100; IGF_C-IGF_50		99085	83891	89521	175580	172340	166830	419560	335610	420840		5508.7	5319.7	5611.5	5479.97	120.847	2.20525	6823.6	6883.6	6995.6	6900.93	71.2804	1.03291	13280	13090	13320	13230	100.333	0.758373	241	AILVDLEPGTMDSVR;ALTVPELTQQVFDAK;EAESCDCLQGFQLTHSLGGGTGSGMGTLLISK;EVDEQMLNVQNK;FPGQLNADLR;FWEVISDEHGIDPTGTYHGDSDLQLDR;GHYTEGAELVDSVLDVVR;GHYTEGAELVDSVLDVVRK;IMNTFSVVPSPK;ISEQFTAMFR;ISVYYNEATGGK;LAVNMVPFPR;LHFFMPGFAPLTSR;LTTPTYGDLNHLVSATMSGVTTCLR;MAVTFIGNSTAIQELFK;NSSYFVEWIPNNVK;SGPFGQIFRPDNFVFGQSGAGNNWAK;YLTVAAVFR	310
38	Q9QUR6;Q543B9;Q3TCS0;Q8C6A3;Q3TQ97	Q9QUR6	Prolyl endopeptidase	Prep	sp|Q9QUR6|PPCE_MOUSE Prolyl endopeptidase OS=Mus musculus OX=10090 GN=Prep PE=1 SV=1;tr|Q543B9|Q543B9_MOUSE Prolyl endopeptidase OS=Mus musculus OX=10090 GN=Prep PE=1 SV=1;tr|Q3TCS0|Q3TCS0_MOUSE Prolyl endopeptidase OS=Mus musculus OX=10090 GN=Prep PE=2 SV	5	18	18	36.2	80.751	0	160.87	22.29	0.0016692	2.7775	0.010253	IGF_50-IGF_100; IGF_C-IGF_100		212880	200770	182820	240930	241900	243650	195270	168180	179920		9762.9	9961.8	9389.5	9704.73	237.233	2.44451	10202	10106	10192	10166.7	43.0916	0.423852	8676.5	9108	9079.9	8954.8	197.122	2.2013	217	ELPDVLER;FIATLQYIVGR;GIDAADYQTIQIFYPSK;HMGGVLAVANIR;ITVPFLEQCPIR;KQSNPLLIHVDTK;LINIDFTDPDESKWK;LPEADDIQYPSMLLLTADHDDR;LWYCDLQQEPNGITGILK;NILQLHDLTTGALLK;QNCFDDFQCAAEYLIK;SNFLVLCYLHDVK;TFPLDVGSVVGYSGR;VFLDPNTLSDDGTVALR;VIEEVSDMFAFIAR;VLVPEHEKDVLEWVACVR;VLYVQDSLEGEAR;YSPLHNVK	318
39	Q9D0K2;Q3UK61;Q3U9P7;Q3UJQ9;Q9CRF4;A1E285	Q9D0K2	Succinyl-CoA:3-ketoacid coenzyme A transferase 1, mitochondrial	Oxct1	sp|Q9D0K2|SCOT1_MOUSE Succinyl-CoA:3-ketoacid coenzyme A transferase 1, mitochondrial OS=Mus musculus OX=10090 GN=Oxct1 PE=1 SV=1;tr|Q3UK61|Q3UK61_MOUSE Succinyl-CoA:3-ketoacid-coenzyme A transferase OS=Mus musculus OX=10090 GN=Oxct1 PE=2 SV=1;tr|Q3U9P7|Q3	6	18	18	56.7	55.988	0	141.78	N/A	N/A	N/A	N/A	N/A		276560	258420	263220	268830	258340	266100	262580	152160	215650		10315	10358	10684	10452.3	164.751	1.57621	10062	10219	9398.6	9893.2	355.56	3.59398	10207	8729.7	9927.3	9621.33	640.737	6.65954	278	AAGTTVVEVEEIVDIGSFAPEDIHIPK;AGGAGVPAFYTSTGYGTLVQEGGSPIK;CTLPLTGK;DGSVAIASKPR;DIPNGATLLVGGFGLCGIPENLIGALLK;DLTAVSNNAGVDNFGLGLLLR;EFNGQHFILEEAITGDFALVK;ETVTVLPGASFFSSDESFAMIR;FYTDPVEAVK;GGHVNLTMLGAMQVSK;GMGGAMDLVSSSK;GVFDVDKK;MISSYVGENAEFER;NFNLPMCK;NGLTLIELWEGLTVDDIKK;QFLSGELEVELTPQGTLAER;VVVTMEHSAK;YGDLANWMIPGK	410
40	P08249;A0A0G2JF23;A0A0G2JGY4	P08249	Malate dehydrogenase, mitochondrial	Mdh2	sp|P08249|MDHM_MOUSE Malate dehydrogenase, mitochondrial OS=Mus musculus OX=10090 GN=Mdh2 PE=1 SV=3	3	17	17	63.6	35.611	0	146.94	484.28	2.3336e-07	6.632	8.7802e-06	IGF_50-IGF_100; IGF_C-IGF_100; IGF_C-IGF_50		250370	258330	235180	393510	331540	381370	728280	699840	761350		12450	13355	13128	12977.7	384.453	2.96242	16835	16104	16448	16462.3	298.602	1.81385	31546	34841	33990	33459	1396.6	4.17406	332	AGAGSATLSMAYAGAR;ANTFVAELK;EGVVECSFVQSK;ETECTYFSTPLLLGK;FVFSLVDAMNGK;GCDVVVIPAGVPR;GYLGPEQLPDCLK;HGVYNPNK;IFGVTTLDIVR;IQEAGTEVVK;KGEDFVK;LTLYDIAHTPGVAADLSHIETR;MIAEAIPELK;TIIPLISQCTPK;VAVLGASGGIGQPLSLLLK;VDFPQDQLATLTGR;VNVPVIGGHAGK	164
41	P26041;Q3TZQ2;Q05DU4;P26043;A0A5F8MPB9;Q3TH46;Q3U111;Q8C2N4;Q7TSG6;Q05CE6;Q3UJJ8;Q3UF33	P26041	Moesin	Msn	sp|P26041|MOES_MOUSE Moesin OS=Mus musculus OX=10090 GN=Msn PE=1 SV=3;tr|Q3TZQ2|Q3TZQ2_MOUSE Moesin OS=Mus musculus OX=10090 GN=Msn PE=2 SV=1;tr|Q05DU4|Q05DU4_MOUSE Moesin (Fragment) OS=Mus musculus OX=10090 GN=Msn PE=2 SV=1;sp|P26043|RADI_MOUSE Radixin OS	12	17	17	35	67.766	0	55.423	11.641	0.008603	2.0654	0.034993	IGF_50-IGF_100; IGF_C-IGF_100		117960	116130	124060	119760	112170	174260	254980	190450	217160		8623.1	8147	8506.2	8425.43	202.584	2.40443	8051.4	7473.5	9060.5	8195.13	655.813	8.00247	9959.6	12075	10823	10952.5	868.452	7.92923	168	ALELEQER;ALTSELANAR;APDFVFYAPR;EALLQASR;EGILNDDIYCPPETAVLLASYAVQSK;FVIKPIDK;FYPEDVSEELIQDITQR;GMLREDAVLEYLK;IAQDLEMYGVNYFSIK;IGFPWSEIR;ILALCMGNHELYMR;LFFLQVK;NISFNDKK;QLFDQVVK;RKPDTIEVQQMK;TTEAEKNER;VTTMDAELEFAIQPNTTGK	201
42	P48678;D3YUF7;P14733;P21619;Q9CTL2;Q8C553;Q3V159;A0A0R4J0Q5	P48678	Prelamin-A/C	Lmna	sp|P48678|LMNA_MOUSE Prelamin-A/C OS=Mus musculus OX=10090 GN=Lmna PE=1 SV=2	8	17	17	28.9	74.237	0	39.997	N/A	N/A	N/A	N/A	N/A		60831	46788	63750	34524	55740	34403	60066	30741	22352		4208.8	4365.7	4000.9	4191.8	149.413	3.56442	3175.4	3756.6	2696.8	3209.6	433.337	13.5013	4243.7	3422.3	2461.1	3375.7	728.489	21.5804	139	EAALSTALSEK;EGDLLAAQAR;IDSLSAQLSQLQK;ITESEEVVSR;LADALQELR;LEAALGEAK;LKDLEALLNSK;LLEGEEER;LQEKEDLQELNDR;LQLELSK;LQTLKEELDFQK;MQQQLDEYQELLDIK;NSNLVGAAHEELQQSR;SLETENAGLR;TALINSTGEEVAMR;TLEGELHDLR;VAVEEVDEEGKFVR	239
43	P50247;Q3TF14;Q5M9P0;Q3U5U5;Q3U4D1;Q8BPI7;A2ALT5	P50247	Adenosylhomocysteinase	Ahcy	sp|P50247|SAHH_MOUSE Adenosylhomocysteinase OS=Mus musculus OX=10090 GN=Ahcy PE=1 SV=3;tr|Q3TF14|Q3TF14_MOUSE Adenosylhomocysteinase OS=Mus musculus OX=10090 GN=Ahcy PE=1 SV=1;tr|Q5M9P0|Q5M9P0_MOUSE Adenosylhomocysteinase OS=Mus musculus OX=10090 GN=Ahcy P	7	17	17	49.8	47.688	0	121.2	N/A	N/A	N/A	N/A	N/A		268840	286780	284620	261410	221110	265440	279250	217030	226950		15229	17044	16958	16410.3	836.066	5.09476	15996	14155	16256	15469	935.182	6.04552	16955	16100	15637	16230.7	545.946	3.36367	285	AGIPVFAWK;ALDIAENEMPGLMR;ATDVMIAGK;DGPLNMILDDGGDLTNLIHTK;ESLIDGIKR;GISEETTTGVHNLYK;IILLAEGR;KLDEAVAEAHLGK;SDKLPYK;VADIGLAAWGR;VAVVAGYGDVGK;VIITEIDPINALQAAMEGYEVTTMDEACK;VNIKPQVDR;VPAINVNDSVTK;WLNENAVEK;WSSCNIFSTQDHAAAAIAK;YPQLLSGIR	242
44	P54071;D6RIL6;A0A0U1RP68;A0A0U1RPR1	P54071	Isocitrate dehydrogenase [NADP], mitochondrial	Idh2	sp|P54071|IDHP_MOUSE Isocitrate dehydrogenase [NADP], mitochondrial OS=Mus musculus OX=10090 GN=Idh2 PE=1 SV=3	4	17	17	43.1	50.906	0	57.473	62.722	9.511e-05	4.0218	0.0013632	IGF_50-IGF_100; IGF_C-IGF_100		166240	159850	179590	213100	180910	206250	253090	202590	272740		10253	9987.5	10291	10177.2	135.009	1.32659	10027	9850.8	9902.9	9926.9	73.9081	0.744523	11778	12748	12458	12328	406.53	3.29762	203	ATDFVVDR;CATITPDEAR;DLAGCIHGLSNVK;FAQTLEK;FKDIFQEIFDK;GKLDGNQDLIR;GRPTSTNPIASIFAWTR;IKVEKPVVEMDGDEMTR;LIDDMVAQVLK;LILPHVDVQLK;LNEHFLNTTDFLDTIK;LVPGWTKPITIGR;NILGGTVFR;NILGGTVFREPIICK;TIEAEAAHGTVTR;VCVQTVESGAMTK;YFDLGLPNR	249
45	Q9CZU6;Q0QEL9;Q80X68;Q9DAM4	Q9CZU6	Citrate synthase, mitochondrial	Cs	sp|Q9CZU6|CISY_MOUSE Citrate synthase, mitochondrial OS=Mus musculus OX=10090 GN=Cs PE=1 SV=1	4	17	17	47.2	51.736	0	131.27	N/A	N/A	N/A	N/A	N/A		294940	248510	282160	306540	346600	339160	291040	234150	278620		18279	18738	19017	18678	304.26	1.62897	21195	20616	20365	20725.3	347.554	1.67695	19467	20508	21897	20624	995.429	4.82655	299	AALPSHVVTMLDNFPTNLHPMSQLSAAITALNSESNFAR;ALGFPLERPK;ALGVLAQLIWSR;AYAEGMNR;DVLSNLIPK;DYIWNTLNSGR;EGSSIGAIDSR;EVGKDVSDEK;GLVYETSVLDPDEGIR;GYSIPECQK;IVPNILLEQGK;LDWSHNFTNMLGYTDPQFTELMR;LPCVAAK;LVAQLYK;SMSTDGLMK;TVVGQITVDMMYGGMR;VVPGYGHAVLR	409
46	Q93092;A0A1B0GR11	Q93092	Transaldolase	Taldo1	sp|Q93092|TALDO_MOUSE Transaldolase OS=Mus musculus OX=10090 GN=Taldo1 PE=1 SV=2;tr|A0A1B0GR11|A0A1B0GR11_MOUSE Transaldolase OS=Mus musculus OX=10090 GN=Taldo1 PE=1 SV=1	2	16	16	45.4	37.387	0	48.299	N/A	N/A	N/A	N/A	N/A		232880	213870	258920	260770	285070	256190	230540	186850	232140		17822	17514	18666	18000.7	486.975	2.70532	17494	18607	16971	17690.7	682.218	3.85637	17275	17132	17827	17411.3	299.662	1.72108	268	AAQTSDSEK;ALAGCDFLTISPK;ILDWHVANTDKK;LAPALSVK;LFVLFGAEILK;LGGPQEEQIK;LLGELLK;LLGELLKDNSK;LSFDKDAMVAR;LSSTWEGIQAGK;MESALDQLK;RLIELYK;SYEPQEDPGVK;TIVMGASFR;VSTEVDAR;WLHNEDQMAVEK	19
47	B2RXM2;Q0VG47;Q6PFA7;Q8BG05;Q6P6I7;A2AL12;Q5FB19;Q3UZG3;Q5U3M2;Q58E39;A2AL13	B2RXM2	Heterogeneous nuclear ribonucleoprotein A3	Gm6793	tr|B2RXM2|B2RXM2_MOUSE EG627828 protein OS=Mus musculus OX=10090 GN=Gm6793 PE=2 SV=1;tr|Q0VG47|Q0VG47_MOUSE Heterogeneous nuclear ribonucleoprotein A3 OS=Mus musculus OX=10090 GN=Hnrnpa3 PE=2 SV=1;tr|Q6PFA7|Q6PFA7_MOUSE Hnrpa3 protein (Fragment) OS=Mus mus	11	16	16	41.9	36.609	0	103.71	N/A	N/A	N/A	N/A	N/A		528920	467460	494990	533790	542340	465030	504320	422150	476530		34139	31337	31380	32285.3	1310.86	4.06023	31356	31986	29536	30959.3	1038.79	3.35534	31174	26008	26772	27984.7	2276.67	8.1354	313	EDSVKPGAHLTVK;EDTEEYNLR;GFAFVTFDDHDTVDK;GFAFVTFDDHDTVDKIVVQK;IETIEVMEDR;IFVGGIKEDTEEYNLR;KLFIGGLSFETTDDSLR;LFIGGLSFETTDDSLREHFEK;MEGHDPKEPEQLR;MEGHDPKEPEQLRK;PGAHLTVK;SSGSPYGGGYGSGGGSGGYGSR;WGTLTDCVVMR;WGTLTDCVVMRDPQTK;YGKIETIEVMEDR;YHTINGHNCEVK	77
48	E9PZF0;Q01768;Q5NC82;B0LAA8;Q8R4B4	E9PZF0	Nucleoside diphosphate kinase	Nme1nme2	tr|E9PZF0|E9PZF0_MOUSE Nucleoside diphosphate kinase OS=Mus musculus OX=10090 GN=Nme1nme2 PE=3 SV=1;sp|Q01768|NDKB_MOUSE Nucleoside diphosphate kinase B OS=Mus musculus OX=10090 GN=Nme2 PE=1 SV=1;tr|Q5NC82|Q5NC82_MOUSE Nucleoside diphosphate kinase OS=Mus	5	16	16	82.8	30.2	0	86.689	23.289	0.0014861	2.8279	0.0093194	IGF_50-IGF_100; IGF_C-IGF_100		741690	664520	746120	785260	776980	837390	747180	555160	654060		51049	51407	53387	51947.7	1028.2	1.9793	50131	50811	51791	50911	681.371	1.33836	46864	43637	45382	45294.3	1318.87	2.91179	497	ASEEHLK;DRPFFPGLVK;DRPFFTGLVK;EIHLWFKPEELIDYK;FLQASEDLLK;FLQASEDLLKEHYTDLK;GDFCIQVGR;GLVGEIIK;GLVGEIIKR;NIIHGSDSVESAEK;QHYIDLK;SCAHDWVYE;TFIAIKPDGVQR;VMLGETNPADSKPGTIR;YMHSGPVVAMVWEGLNVVK;YMNSGPVVAMVWEGLNVVK	103
49	P62702;Q545F8;Q545X8;Q3UXQ6;Q3V1Z5	P62702	Small ribosomal subunit protein eS4	Rps4x	sp|P62702|RS4X_MOUSE Small ribosomal subunit protein eS4 OS=Mus musculus OX=10090 GN=Rps4x PE=1 SV=2;tr|Q545F8|Q545F8_MOUSE 40S ribosomal protein S4 OS=Mus musculus OX=10090 GN=Rps4x PE=2 SV=1;tr|Q545X8|Q545X8_MOUSE 40S ribosomal protein S4 OS=Mus musculus	5	16	16	56.7	29.597	0	96.299	15.918	0.0039878	2.3993	0.019677	IGF_50-IGF_100; IGF_C-IGF_100		259290	221540	248300	286250	280290	260860	245320	207510	223930		16665	15962	16317	16314.7	287.003	1.75917	17231	17372	16560	17054.3	354.254	2.07721	15208	15490	15684	15460.7	195.43	1.26405	243	DANGNSFATR;ECLPLIIFLR;FDTGNLCMVTGGANLGR;GIPHLVTHDAR;GNKPWISLPR;IGVITNR;KIFVGTK;LSNIFVIGK;LTGVFAPR;LTIAEER;TDITYPAGFMDVISIDK;VNDTIQIDLETGK;VNDTIQIDLETGKITDFIK;YALTGDEVK;YALTGDEVKK;YPDPLIK	270
50	P62908;Q5YLW3;Q9D0A2;Q9CZP6;Q3UCL7;Q3UK56;D3YV43;A0A140LI77;O89068	P62908	Small ribosomal subunit protein uS3	Rps3	sp|P62908|RS3_MOUSE Small ribosomal subunit protein uS3 OS=Mus musculus OX=10090 GN=Rps3 PE=1 SV=1;tr|Q5YLW3|Q5YLW3_MOUSE Small ribosomal subunit protein uS3 OS=Mus musculus OX=10090 GN=Rps3 PE=1 SV=1;tr|Q9D0A2|Q9D0A2_MOUSE Small ribosomal subunit protein	9	16	16	73.7	26.674	0	86.903	31.997	0.00062987	3.2007	0.0052664	IGF_50-IGF_100; IGF_C-IGF_100; IGF_C-IGF_50		307640	278490	309420	334850	344870	356510	370270	263290	314430		11732	12490	12159	12127	310.278	2.55857	12947	13381	13393	13240.3	207.476	1.567	13986	13895	14265	14048.7	157.417	1.12051	267	ACYGVLR;AELNEFLTR;DEILPTTPISEQK;ELAEDGYSGVEVR;ELTAVVQK;FGFPEGSVELYAEK;FIMESGAK;FVADGIFK;FVDGLMIHSGDPVNYYVDTAVR;GCEVVVSGK;GGKPEPPAMPQPVPTA;GLCAIAQAESLR;IMLPWDPSGK;KPLPDHVSIVEPK;TEIIILATR;TQNVLGEK	283
51	Q60864;Q3THQ5	Q60864	Stress-induced-phosphoprotein 1	Stip1	sp|Q60864|STIP1_MOUSE Stress-induced-phosphoprotein 1 OS=Mus musculus OX=10090 GN=Stip1 PE=1 SV=1;tr|Q3THQ5|Q3THQ5_MOUSE Stress-induced-phosphoprotein 1 OS=Mus musculus OX=10090 GN=Stip1 PE=2 SV=1	2	16	16	32.8	62.581	0	86.535	N/A	N/A	N/A	N/A	N/A		215070	197130	203500	215210	230150	219800	199000	137150	213650		10886	10724	11172	10927.3	185.216	1.69498	10875	10908	10928	10903.7	21.853	0.200419	10879	10457	11642	10992.7	490.406	4.46121	199	ALDLDSSCK;ALSAGNIDDALQCYSEAIK;AMADPEVQQIMSDPAMR;DPQALSEHLK;ELIEQLQNKPSDLGTK;FMNPFNLPNLYQK;HDSPEDVK;LAYINPDLALEEK;LDPQNHVLYSNR;LILEQMQK;LMDVGLIAIR;MEQVNELKEK;NPVIAQK;SLLSDPTYR;TPDVLKK;TVDLKPDWGK	320
52	Q9DBJ1;Q3U7Z6;Q6NWV5;O70250;Q5NCI4	Q9DBJ1	Phosphoglycerate mutase 1	Pgam1	sp|Q9DBJ1|PGAM1_MOUSE Phosphoglycerate mutase 1 OS=Mus musculus OX=10090 GN=Pgam1 PE=1 SV=3;tr|Q3U7Z6|Q3U7Z6_MOUSE Phosphoglycerate mutase OS=Mus musculus OX=10090 GN=Pgam1 PE=1 SV=1;tr|Q6NWV5|Q6NWV5_MOUSE phosphoglycerate mutase (2,3-diphosphoglycerate-de	5	16	16	79.9	28.832	0	208.75	673.17	8.7338e-08	7.0588	4.3815e-06	IGF_50-IGF_100; IGF_C-IGF_100; IGF_C-IGF_50		642740	609700	623470	855490	848420	851890	1053500	945240	1005400		49537	49935	50347	49939.7	330.698	0.662194	56734	58546	57586	57622	740.184	1.28455	76012	74561	73687	74753.3	958.871	1.28271	398	ALPFWNEEIVPQIK;AMEAVAAQGK;DAGYEFDICFTSVQK;FSGWYDADLSPAGHEEAK;FSGWYDADLSPAGHEEAKR;HGEAQVK;HGESAWNLENR;HLEGLSEEAIMELNLPTGIPIVYELDK;HYGGLTGLNK;KAMEAVAAQGK;NLKPIKPMQFLGDEETVR;SYDVPPPPMEPDHPFYSNISK;TLWTVLDAIDQMWLPVVR;VLIAAHGNSLR;YADLTEDQLPSCESLK;YADLTEDQLPSCESLKDTIAR	337
53	Q6IRU2;A0A571BEU1	Q6IRU2	Tropomyosin alpha-4 chain	Tpm4	sp|Q6IRU2|TPM4_MOUSE Tropomyosin alpha-4 chain OS=Mus musculus OX=10090 GN=Tpm4 PE=1 SV=3;tr|A0A571BEU1|A0A571BEU1_MOUSE Tropomyosin alpha-4 chain OS=Mus musculus OX=10090 GN=Tpm4 PE=1 SV=1	2	17	16	64.1	28.467	0	92.19	9.8164	0.012825	1.8919	0.043359	IGF_50-IGF_100; IGF_C-IGF_100		197640	198640	186420	180600	215550	192290	140720	100700	95212		9622.9	12513	11570	11235.3	1203.38	10.7107	10892	11372	11351	11205	221.49	1.97671	9157.7	7572.3	6965.9	7898.63	924.073	11.6992	183	AEVSELK;AGLNSLEAVKR;AQEQLATALQNLEEAEK;CGDLEEELK;CGDLEEELKNVTNNLK;EENVGLHQTLDQTLNELNCI;HITDEADR;IQALQQQADDAEDR;IQLLEEELDR;KIQALQQQADDAEDR;KLVILEGELK;KYEEVAR;LVILEGELK;MEILEMQLK;SLEAASEK;TIDDLEEK;YSEKEDKYEEEIK	375
54	P05213;P68373;Q52L87;Q3TIZ0;P68368;Q99KA2;A0A0A0MQA5;A0A2R8VHF3;Q9JJZ2;O89052;A0A087WRB4;A0A087WQS4;Q3UX10;A0A087WSB0;A0A087WSL5	P05213	Tubulin alpha-1B chain	Tuba1b	sp|P05213|TBA1B_MOUSE Tubulin alpha-1B chain OS=Mus musculus OX=10090 GN=Tuba1b PE=1 SV=2;sp|P68373|TBA1C_MOUSE Tubulin alpha-1C chain OS=Mus musculus OX=10090 GN=Tuba1c PE=1 SV=1;tr|Q52L87|Q52L87_MOUSE Tubulin alpha chain OS=Mus musculus OX=10090 GN=Tuba1	15	15	15	49	50.151	0	95.533	415.79	3.676e-07	6.4346	1.0059e-05	IGF_50-IGF_100; IGF_C-IGF_100; IGF_C-IGF_50		152010	125520	117970	177240	219030	195110	378550	375150	414930		12888	12592	12827	12769	127.611	0.999384	14495	14313	14832	14546.7	215.007	1.47805	23322	25484	24903	24569.7	913.562	3.71825	197	AVCMLSNTTAIAEAWAR;AVFVDLEPTVIDEVR;AYHEQLSVAEITNACFEPANQMVK;DVNAAIATIK;EIIDLVLDR;FDGALNVDLTEFQTNLVPYPR;IHFPLATYAPVISAEK;LISQIVSSITASLR;NLDIERPTYTNLNR;QLFHPEQLITGK;QLFHPEQLITGKEDAANNYAR;SIQFVDWCPTGFK;TIGGGDDSFNTFFSETGAGK;VGINYQPPTVVPGGDLAK;YMACCLLYR	156
55	P07356;Q542G9;Q9CZI7;Q3UCD3;B0V2N7;B0V2N8;Q99KH3;B0V2N5	P07356	Annexin A2	Anxa2	sp|P07356|ANXA2_MOUSE Annexin A2 OS=Mus musculus OX=10090 GN=Anxa2 PE=1 SV=2;tr|Q542G9|Q542G9_MOUSE Annexin OS=Mus musculus OX=10090 GN=Anxa2 PE=1 SV=1;tr|Q9CZI7|Q9CZI7_MOUSE Annexin OS=Mus musculus OX=10090 GN=Anxa2 PE=2 SV=1;tr|Q3UCD3|Q3UCD3_MOUSE Annexi	8	15	15	58.4	38.676	0	76.539	101.06	2.3959e-05	4.6205	0.00040065	IGF_50-IGF_100; IGF_C-IGF_100		49937	66456	57075	85604	43499	97210	212450	159360	214580		7791.5	7598.5	7366.6	7585.53	173.707	2.28998	8242.1	7247.2	8548.6	8012.63	555.519	6.93304	13374	13981	14593	13982.7	497.656	3.55909	113	DALNIETAVK;GDLENAFLNLVQCIQNKPLYFADR;GLGTDEDSLIEIICSR;GVDEVTIVNILTNR;LSLEGDHSTPPSAYGSVKPYTNFDAER;QDIAFAYQR;RAEDGSVIDYELIDQDAR;SALSGHLETVILGLLK;SEVDMLK;STVHEILCK;TDLEKDIISDTSGDFRK;TKGVDEVTIVNILTNR;TNQELQEINR;TPAQYDASELK;WISIMTER	160
56	P14148;Q5M9N8;Q3UBI6;Q3TK73;F6XI62	P14148	Large ribosomal subunit protein uL30	Rpl7	sp|P14148|RL7_MOUSE Large ribosomal subunit protein uL30 OS=Mus musculus OX=10090 GN=Rpl7 PE=1 SV=2;tr|Q5M9N8|Q5M9N8_MOUSE Large ribosomal subunit protein uL30 OS=Mus musculus OX=10090 GN=Rpl7 PE=1 SV=1;tr|Q3UBI6|Q3UBI6_MOUSE Large ribosomal subunit protei	5	15	15	50	31.419	0	82.81	N/A	N/A	N/A	N/A	N/A		340770	293920	289130	301630	329220	336550	262370	220430	313820		31431	28993	28334	29586	1332.06	4.50234	27771	29540	30282	29197.7	1053.3	3.60749	26979	26589	28385	27317.7	771.33	2.82356	257	AGNFYVPAEPK;ASINMLR;EANNFLWPFK;FGIICMEDLIHEIYTVGK;IALTDNSLIAR;IVEPYIAWGYPNLK;KAGNFYVPAEPK;KVLQLLR;QIFNGTFVK;SVNELIYK;SVNELIYKR;TTHFVEGGDAGNREDQINR;VATVPGTLK;VATVPGTLKK;VPAVPETLK	178
57	P17742;Q5SVY2;Q3TE63;Q3UAJ1;Q9CZK9;A0A1L1SST0;A0A1L1SRX5	P17742	Peptidyl-prolyl cis-trans isomerase A	Ppia	sp|P17742|PPIA_MOUSE Peptidyl-prolyl cis-trans isomerase A OS=Mus musculus OX=10090 GN=Ppia PE=1 SV=2;tr|Q5SVY2|Q5SVY2_MOUSE Peptidyl-prolyl cis-trans isomerase OS=Mus musculus OX=10090 GN=Ppia PE=1 SV=1;tr|Q3TE63|Q3TE63_MOUSE Peptidyl-prolyl cis-trans iso	7	15	15	79.9	17.971	0	240.31	N/A	N/A	N/A	N/A	N/A		2228600	2231200	2463100	2511500	2790500	2631500	2499800	2196800	2431900		83116	91828	88790	87911.3	3610.52	4.107	87107	92410	91937	90484.7	2396.16	2.64814	87116	90649	91907	89890.7	2028.09	2.25617	815	ALSTGEK;EGMNIVEAMER;FEDENFILK;HNGTGGR;HTGPGILSMANAGPNTNGSQFFICTAK;IIPGFMCQGGDFTR;ITISDCGQL;KITISDCGQL;MVNPTVFFDITADDEPLGR;SIYGEKFEDENFILK;TEWLDGK;VKEGMNIVEAMER;VNPTVFFDITADDEPLGR;VSFELFADK;VSFELFADKVPK	187
58	P17751;H7BXC3	P17751	Triosephosphate isomerase	Tpi1	sp|P17751|TPIS_MOUSE Triosephosphate isomerase OS=Mus musculus OX=10090 GN=Tpi1 PE=1 SV=5;tr|H7BXC3|H7BXC3_MOUSE Triosephosphate isomerase OS=Mus musculus OX=10090 GN=Tpi1 PE=1 SV=1	2	15	15	73.5	26.712	0	133.57	N/A	N/A	N/A	N/A	N/A		674440	645210	642410	686210	681150	687050	549350	524360	539180		27597	28545	28662	28268	476.867	1.68695	27396	28229	29303	28309.3	780.599	2.75739	24818	27998	26639	26485	1302.79	4.91897	547	DLGATWVVLGHSER;EAGITEK;ELASQPDVDGFLVGGASLKPEFVDIINAK;FFVGGNWK;HVFGESDELIGQK;IAVAAQNCYK;IIYGGSVTGATCK;RHVFGESDELIGQK;SNVNDGVAQSTR;TATPQQAQEVHEK;VIADNVK;VSHALAEGLGVIACIGEK;VTNGAFTGEISPGMIK;VVFEQTK;VVLAYEPVWAIGTGK	188
59	P17918;Q91ZH2;Q542J9;Q9CZD6	P17918	Proliferating cell nuclear antigen	Pcna	sp|P17918|PCNA_MOUSE Proliferating cell nuclear antigen OS=Mus musculus OX=10090 GN=Pcna PE=1 SV=2;tr|Q91ZH2|Q91ZH2_MOUSE Proliferating cell nuclear antigen OS=Mus musculus OX=10090 GN=Pcna PE=2 SV=1;tr|Q542J9|Q542J9_MOUSE Proliferating cell nuclear antige	4	15	15	73.2	28.785	0	137.52	N/A	N/A	N/A	N/A	N/A		325020	297280	279300	352920	350740	286170	283730	233820	241480		13309	13236	13118	13221	78.6935	0.595216	13932	14032	13619	13861	175.922	1.26919	12487	11840	14221	12849.3	1005.24	7.82327	283	AEDNADTLALVFEAPNQEK;ATPLSPTVTLSMSADVPLVVEYK;CAGNEDIITLR;DLSHIGDAVVISCAK;FSASGELGNGNIK;IADMGHLK;LIQGSILK;LIQGSILKK;LMDLDVEQLGIPEQEYSCVIK;LSQTSNVDKEEEAVTIEMNEPVHLTFALR;MPSGEFAR;NLAMGVNLTSMSK;SEGFDTYR;VSDYEMK;YLNFFTK	189
60	P43274	P43274	Histone H1.4	H1-4	sp|P43274|H14_MOUSE Histone H1.4 OS=Mus musculus OX=10090 GN=H1-4 PE=1 SV=2	1	15	15	48.9	21.977	0	53.488	26.817	0.0010185	2.992	0.0069674	IGF_50-IGF_100; IGF_C-IGF_100; IGF_C-IGF_50		405430	357450	372770	420550	365720	409780	294620	245220	316820		31555	32423	33037	32338.3	607.979	1.88006	30125	26983	28889	28665.7	1292.4	4.50853	23712	25391	25805	24969.3	904.991	3.62441	284	AASGEAKPK;AKKPAGAAK;ALAAAGYDVEK;ALAAAGYDVEKNNSR;GTGASGSFK;GTLVQTK;KAAGTATAK;KAASGEAKPK;KALAAAGYDVEK;KPAAAAGAK;KTSGPPVSELITK;SETAPAAPAAPAPAEK;SGVSLAALK;SGVSLAALKK;TSGPPVSELITK	226
61	P68040	P68040	Small ribosomal subunit protein RACK1	Rack1	sp|P68040|RACK1_MOUSE Small ribosomal subunit protein RACK1 OS=Mus musculus OX=10090 GN=Rack1 PE=1 SV=3	1	15	15	72.2	35.076	0	162.07	N/A	N/A	N/A	N/A	N/A		616270	597710	621230	589150	731790	617120	594170	535680	552640		26933	28467	28876	28092	836.374	2.97727	28215	28697	27331	28081	565.659	2.01439	26485	29267	27319	27690.3	1165.7	4.20979	474	AEPPQCTSLAWSADGQTLFAGYTDNLVR;DGQAMLWDLNEGK;DVLSVAFSSDNR;FSPNSSNPIIVSCGWDK;GHNGWVTQIATTPQFPDMILSASR;HLYTLDGGDIINALCFSPNR;IIVDELKQEVISTSSK;IWDLEGK;LWDLTTGTTTR;LWNTLGVCK;TNHIGHTGYLNTVTVSPDGSLCASGGK;VWNLANCK;VWQVTIGTR;YTVQDESHSEWVSCVR;YWLCAATGPSIK	296
62	Q9CZN7	Q9CZN7	Serine hydroxymethyltransferase, mitochondrial	Shmt2	sp|Q9CZN7|GLYM_MOUSE Serine hydroxymethyltransferase, mitochondrial OS=Mus musculus OX=10090 GN=Shmt2 PE=1 SV=1	1	15	15	43.5	55.758	0	56.301	N/A	N/A	N/A	N/A	N/A		120580	151950	115260	114530	110150	124800	99178	77069	90636		8045.9	9563.9	8524.8	8711.53	633.631	7.27348	7605.3	7707.6	8586.7	7966.53	440.508	5.52949	7303.2	7126.4	7077.7	7169.1	96.8849	1.35142	129	AALEALGSCLNNK;AHLLADMAHISGLVAAK;ALEAFDLDPAQWGVNVQPYSGSPANLAAYTALLQPHDR;EYSLQVLR;GLELIASENFCSR;GYSLVSGGTDTHLVLVDLRPK;ISATSIFFESMPYK;LGAPALTSR;LIIAGTSAYAR;LNPQTGLIDYDQLALTAR;NAQAMADALLK;QQVEQFAR;VLELVSITANK;VVDFIDEGVNIGLEVK;YADVVTTTTHK	408
63	P12970;Q6P1A9;Q5EBG5;Q58ET1;Q80UT7;Q8CDE3	P12970	Large ribosomal subunit protein eL8	Rpl7a	sp|P12970|RL7A_MOUSE Large ribosomal subunit protein eL8 OS=Mus musculus OX=10090 GN=Rpl7a PE=1 SV=2;tr|Q6P1A9|Q6P1A9_MOUSE 60S ribosomal protein L7a OS=Mus musculus OX=10090 GN=Rpl7a PE=2 SV=1;tr|Q5EBG5|Q5EBG5_MOUSE 60S ribosomal protein L7a OS=Mus muscul	6	14	14	42.9	29.976	0	95.569	14.676	0.0048885	2.3108	0.023733	IGF_50-IGF_100		354620	335270	338960	424900	410100	408960	320590	290270	288700		18398	19472	19266	19045.3	465.395	2.44362	20664	19700	20786	20383.3	485.75	2.38307	17262	18272	18053	17862.3	433.813	2.42865	268	AGVNTVTTLVENK;AGVNTVTTLVENKK;HWGGNVLGPK;KVAPAPAVVK;KVVNPLFEK;LGHLVHR;LKVPPAINQFTQALDR;MGVPYCIIK;NFGIGQDIQPK;QTATQLLK;TCTTVAFTQVNSEDKGALAK;VAPAPAVVK;VPPAINQFTQALDR;VVNPLFEK	175
64	P62259;Q5SS40;Q8BPH1;F6WA09;D6REF3;Q3V453	P62259	14-3-3 protein epsilon	Ywhae	sp|P62259|1433E_MOUSE 14-3-3 protein epsilon OS=Mus musculus OX=10090 GN=Ywhae PE=1 SV=1;tr|Q5SS40|Q5SS40_MOUSE 14-3-3 protein epsilon OS=Mus musculus OX=10090 GN=Ywhae PE=1 SV=1;tr|Q8BPH1|Q8BPH1_MOUSE 14-3-3 protein epsilon OS=Mus musculus OX=10090 GN=Ywh	6	17	14	62	29.174	0	121.88	N/A	N/A	N/A	N/A	N/A		562430	406800	555430	529320	573310	515210	493110	335250	424100		42585	33085	35358	37009.3	4050.32	10.9441	30338	34883	31995	32405.3	1878.04	5.79546	35112	27751	27716	30193	3478.29	11.5202	415	AAFDDAIAELDTLSEESYK;AAFDDAIAELDTLSEESYKDSTLIMQLLR;AASDIAMTELPPTHPIR;DSTLIMQLLR;EAAENSLVAYK;HLIPAANTGESK;IISSIEQK;LAEQAER;LICCDILDVLDK;LICCDILDVLDKHLIPAANTGESK;MDDREDLVYQAK;NLLSVAYK;QMVETELK;VAGMDVELTVEER;YDEMVESMK;YLAEFATGNDR;YLAEFATGNDRK	263
65	P97351;Q564F3;Q3UAC2;Q9D1S3;Q3U5P8;Q3UJU5	P97351	Small ribosomal subunit protein eS1	Rps3a	sp|P97351|RS3A_MOUSE Small ribosomal subunit protein eS1 OS=Mus musculus OX=10090 GN=Rps3a PE=1 SV=3;tr|Q564F3|Q564F3_MOUSE Small ribosomal subunit protein eS1 OS=Mus musculus OX=10090 GN=Rps3a1 PE=1 SV=1;tr|Q3UAC2|Q3UAC2_MOUSE Small ribosomal subunit prot	6	14	14	51.5	29.885	0	79.048	N/A	N/A	N/A	N/A	N/A		308050	312410	299530	387980	344820	349340	347700	298030	310040		16575	16188	16707	16490	220.241	1.3356	17583	17437	16877	17299	304.294	1.75902	16688	17318	17679	17228.3	409.512	2.37697	296	ACQSIYPLHDVFVR;APAMFNIR;EVQTNDLK;LFCVGFTK;LIPDSIGKDIEK;LITEDVQGK;LMELHGEGGSSGK;MMEIMTR;NCLTNFHGMDLTR;TSYAQHQQVR;TTDGYLLR;VFEVSLADLQNDEVAFR;VFEVSLADLQNDEVAFRK;VVDPFSKK	305
66	Q61937;Q5U438;Q5SQB7;Q9DAY9;Q5SQB5;Q3U536;Q5BL09;Q5SQB0;Q8BSZ3;Q3UDA7	Q61937	Nucleophosmin	Npm1	sp|Q61937|NPM_MOUSE Nucleophosmin OS=Mus musculus OX=10090 GN=Npm1 PE=1 SV=1;tr|Q5U438|Q5U438_MOUSE Nucleophosmin OS=Mus musculus OX=10090 GN=Npm1 PE=2 SV=1;tr|Q5SQB7|Q5SQB7_MOUSE Nucleophosmin OS=Mus musculus OX=10090 GN=Npm1 PE=1 SV=1;tr|Q9DAY9|Q9DAY9_MO	10	14	14	54.5	32.56	0	160.12	N/A	N/A	N/A	N/A	N/A		581330	524300	578690	537650	550780	533960	237680	424080	402150		30747	29276	30064	30029	601.043	2.00154	27648	26904	27434	27328.7	312.736	1.14435	16325	26953	23661	22313	4442.33	19.9091	377	ADKDYHFK;ADKDYHFKVDNDENEHQLSLR;DELHIVEAEAMNYEGSPIK;DLKPSTPR;GPSSVEDIK;MEDSMDMDMSPLRPQNYLFGCELK;MQASIEK;MSVQPTVSLGGFEITPPVVLR;MTDQEAIQDLWQWR;SAPGGGNKVPQK;SKGQESFK;TVSLGAGAKDELHIVEAEAMNYEGSPIK;VDNDENEHQLSLR;VTLATLK	366
67	Q6ZWN5;F7CJS8;D3YWH9;Q96EC0;Q9CXW7;D3Z673;D3YUV6	Q6ZWN5	Small ribosomal subunit protein uS4	Rps9	sp|Q6ZWN5|RS9_MOUSE Small ribosomal subunit protein uS4 OS=Mus musculus OX=10090 GN=Rps9 PE=1 SV=3;tr|F7CJS8|F7CJS8_MOUSE Small ribosomal subunit protein uS4 (Fragment) OS=Mus musculus OX=10090 GN=Rps9 PE=1 SV=1;tr|D3YWH9|D3YWH9_MOUSE Small ribosomal subun	7	14	14	58.2	22.591	0	38.793	N/A	N/A	N/A	N/A	N/A		245200	250920	228970	258640	231590	268740	195890	170150	214850		11135	11358	11485	11326	144.667	1.2773	11321	10553	11657	11177	462.065	4.13407	10346	10302	10613	10420.3	137.415	1.31872	209	ELLTLDEKDPR;HIDFSLR;IEDFLER;IGVLDEGK;KGQGGAGAGDDEEED;KQVVNIPSFIVR;LFEGNALLR;LIGEYGLR;LQTQVFK;MKLDYILGLK;QVVNIPSFIVR;RLQTQVFK;SPYGGGRPGR;SRLDQELK	377
68	A0A3B2WBL1;Q5XJF6;P53026;A0A3B2WDD2;Q3U561;A0A3B2W824;Q99JL6;A0A3B2W820;A0A3B2WCA5;D6RE43	A0A3B2WBL1	Ribosomal protein	Rpl10a	tr|A0A3B2WBL1|A0A3B2WBL1_MOUSE Ribosomal protein OS=Mus musculus OX=10090 GN=Rpl10a PE=1 SV=1;tr|Q5XJF6|Q5XJF6_MOUSE Ribosomal protein OS=Mus musculus OX=10090 GN=Rpl10a PE=1 SV=1;sp|P53026|RL10A_MOUSE Large ribosomal subunit protein uL1 OS=Mus musculus OX	10	13	13	53.7	24.744	0	58.315	N/A	N/A	N/A	N/A	N/A		313670	300750	311130	328230	357560	410340	308380	235890	265910		19146	18667	19124	18979	220.8	1.16339	18834	20181	22176	20397	1372.89	6.73083	18756	15288	16868	16970.7	1417.67	8.35362	293	AGKFPSLLTHNENMVAK;AVDIPHMDIEALK;AVDIPHMDIEALKK;DTLYEAVR;EVLHGNQR;FLETVELQISLK;FPSLLTHNENMVAK;FSVCVLGDQQHCDEAK;ILGPGLNK;KYDAFLASESLIK;STMGKPQR;VLCLAVAVGHVK;YDAFLASESLIK	34
69	P18760;Q544Y7;A0A494B9A7;Q9CX22;Q9R0P5;Q4FK36	P18760	Cofilin-1	Cfl1	sp|P18760|COF1_MOUSE Cofilin-1 OS=Mus musculus OX=10090 GN=Cfl1 PE=1 SV=3;tr|Q544Y7|Q544Y7_MOUSE Cofilin-1 OS=Mus musculus OX=10090 GN=Cfl1 PE=2 SV=1;tr|A0A494B9A7|A0A494B9A7_MOUSE Cofilin-1 OS=Mus musculus OX=10090 GN=Cfl1 PE=1 SV=1;tr|Q9CX22|Q9CX22_MOUSE	6	13	13	69.3	18.559	0	162.83	43.07	0.00027613	3.5589	0.003169	IGF_50-IGF_100; IGF_C-IGF_100		623490	609380	593440	673820	694840	644080	832210	783400	809720		59142	62400	59983	60508.3	1380.97	2.28228	62876	63512	57267	61218.3	2806.05	4.58368	80901	88971	80970	83614	3788.08	4.53043	297	ASGVAVSDGVIK;AVLFCLSEDKK;EILVGDVGQTVDDPYTTFVK;HELQANCYEEVKDR;KAVLFCLSEDKK;KSSTPEEVK;LGGSAVISLEGKPL;MIYASSK;MLPDKDCR;NIILEEGK;NIILEEGKEILVGDVGQTVDDPYTTFVK;SSTPEEVK;YALYDATYETK	190
70	P25444;Q58EU3;Q3TXS9;Q3TXR5;D3YVC1;Q3TLE5;Q3TL20;Q3UB36;D3YWJ3;Q9DC49;Q3TI78;O89072;Q3V2B9	P25444	Small ribosomal subunit protein uS5	Rps2	sp|P25444|RS2_MOUSE Small ribosomal subunit protein uS5 OS=Mus musculus OX=10090 GN=Rps2 PE=1 SV=3;tr|Q58EU3|Q58EU3_MOUSE Small ribosomal subunit protein uS5 OS=Mus musculus OX=10090 GN=Rps2 PE=1 SV=1;tr|Q3TXS9|Q3TXS9_MOUSE Small ribosomal subunit protein	13	13	13	48.8	31.231	0	93.667	N/A	N/A	N/A	N/A	N/A		259480	248990	256780	232130	286190	274340	262650	240620	241020		11261	11500	11206	11322.3	127.62	1.12715	11633	11493	11576	11567.3	57.4824	0.496937	11077	11959	11962	11666	416.488	3.5701	267	AEDKEWIPVTK;AFVAIGDYNGHVGLGVK;ATFDAISK;CGSVLVR;ESEIIDFFLGASLKDEVLK;GCTATLGNFAK;GTGIVSAPVPK;LLMMAGIDDCYTSAR;LSIVPVR;LSIVPVRR;SLEEIYLFSLPIK;SPYQEFTDHLVK;TYSYLTPDLWK	200
71	Q99KI0;A0A2R8VJW0	Q99KI0	Aconitate hydratase, mitochondrial	Aco2	sp|Q99KI0|ACON_MOUSE Aconitate hydratase, mitochondrial OS=Mus musculus OX=10090 GN=Aco2 PE=1 SV=1	2	13	13	25.9	85.462	0	76.635	17.923	0.0029479	2.5305	0.016133	IGF_50-IGF_100; IGF_C-IGF_100		125120	112450	124060	102550	133700	114380	69593	50857	55842		8265.3	8135.1	7922.7	8107.7	141.201	1.74157	8149.3	7932.7	8029.8	8037.27	88.5841	1.10217	7166.6	7580.3	7340.9	7362.6	169.588	2.30337	105	DINQEVYNFLATAGAK;FKLEAPDADELPR;FNPETDFLTGK;GHLDNISNNLLIGAINIENGK;IVYGHLDDPANQEIER;NAVTQEFGPVPDTAR;NDANPETHAFVTSPEIVTALAIAGTLK;NTIVTSYNR;QGLLPLTFADPSDYNK;SQFTITPGSEQIR;VAVPSTIHCDHLIEAQVGGEK;VDVSPTSQR;WVVIGDENYGEGSSR	394
72	P14152;A0A5F8MPN8;B1ATQ3	P14152	Malate dehydrogenase, cytoplasmic	Mdh1	sp|P14152|MDHC_MOUSE Malate dehydrogenase, cytoplasmic OS=Mus musculus OX=10090 GN=Mdh1 PE=1 SV=3;tr|A0A5F8MPN8|A0A5F8MPN8_MOUSE Malate dehydrogenase OS=Mus musculus OX=10090 GN=Mdh1 PE=1 SV=1	3	12	12	45.2	36.511	0	98.76	29.154	0.00081216	3.0904	0.0062682	IGF_50-IGF_100; IGF_C-IGF_100		256390	244560	244810	305620	286890	266040	241590	152990	222710		16510	16641	16823	16658	128.346	0.770476	17507	17274	16715	17165.3	332.338	1.9361	15621	15164	14930	15238.3	286.955	1.88311	278	AIADHIR;DLDVAVLVGSMPR;ELTEEKETAFEFLSSA;ENFSCLTR;EVGVYEALKDDSWLK;FVEGLPINDFSR;GEFITTVQQR;KLSSAMSAAK;LGVTADDVK;SQGTALEK;VIVVGNPANTNCLTASK;VLVTGAAGQIAYSLLYSIGNGSVFGK	179
73	P47911;Q3UCH0;Q3UFI4;A0A0J9YU32	P47911	Large ribosomal subunit protein eL6	Rpl6	sp|P47911|RL6_MOUSE Large ribosomal subunit protein eL6 OS=Mus musculus OX=10090 GN=Rpl6 PE=1 SV=3;tr|Q3UCH0|Q3UCH0_MOUSE 60S ribosomal protein L6 OS=Mus musculus OX=10090 GN=Rpl6 PE=1 SV=1;tr|Q3UFI4|Q3UFI4_MOUSE 60S ribosomal protein L6 OS=Mus musculus OX	4	12	12	41.6	33.509	0	81.451	11.001	0.0098371	2.0071	0.037481	IGF_C-IGF_100		291730	267860	263720	289020	309920	318110	252090	221940	233590		17128	17676	17750	17518	277.421	1.58364	17314	16890	17054	17086	174.57	1.02171	16026	16419	16686	16377	271.076	1.65522	260	AVDLQILPK;AVPQLQGYLR;FVIATSTK;HLTDAYFK;HQEGEIFDTEKEK;HQEGEIFDTEKEKYEITEQR;QLDSGLLLVTGPLVINR;SQFSLTNGMYPHK;SSITPGTVLIILTGR;VDISDVK;VLATVTK;YYPTEDVPR	232
74	Q60854;Q3U3L3;Q4FJQ6;F8WIV2;K7E6F1;Q8BZR2;E9Q6X2;E9Q0P9;E9Q3Y1;E9Q108;E9PYY0;E9PZQ9;E9Q4R2;W4VSP4;A0A1Y7VLW2;Q6P6K7;Q8VHQ0;E9Q5Q5	Q60854	Serpin B6	Serpinb6	sp|Q60854|SPB6_MOUSE Serpin B6 OS=Mus musculus OX=10090 GN=Serpinb6 PE=1 SV=1;tr|Q3U3L3|Q3U3L3_MOUSE Serpin B6 OS=Mus musculus OX=10090 GN=Serpinb6a PE=2 SV=1;tr|Q4FJQ6|Q4FJQ6_MOUSE Serpin B6 OS=Mus musculus OX=10090 GN=Serpinb6a PE=1 SV=1;tr|F8WIV2|F8WIV2	18	12	12	39.7	42.598	0	71.283	N/A	N/A	N/A	N/A	N/A		98521	106630	108140	126030	156400	143390	148550	102730	141050		7663.7	7727.1	7820.4	7737.07	64.3595	0.831834	7575	8268	7881.5	7908.17	283.544	3.58545	8108.3	7590	7958.1	7885.47	217.739	2.76127	135	FYEAELEELDFQGATEESR;GTTASQMAQALALDK;ILGEDSSK;LDKMDEEEVEVFLPK;LGMTDAFGGR;MDPLQEANGTFALNLLK;MTYIGEIFTK;NVFLSPMSISSALAMVFMGAK;QHINTWVAK;TCDLLASFK;TGTQYLLR;TNGILFCGR	332
75	Q64669;Q542Y0;Q99KL8	Q64669	NAD(P)H dehydrogenase [quinone] 1	Nqo1	sp|Q64669|NQO1_MOUSE NAD(P)H dehydrogenase [quinone] 1 OS=Mus musculus OX=10090 GN=Nqo1 PE=1 SV=3;tr|Q542Y0|Q542Y0_MOUSE NAD(P)H dehydrogenase [quinone] 1 OS=Mus musculus OX=10090 GN=Nqo1 PE=1 SV=1;tr|Q99KL8|Q99KL8_MOUSE NAD(P)H dehydrogenase [quinone] 1 O	3	12	12	40.9	30.959	0	36.821	N/A	N/A	N/A	N/A	N/A		60675	48343	67116	69584	81736	66149	49445	37984	53186		6239.6	5923.1	6065.5	6076.07	129.426	2.1301	5829.5	6027.9	6017.5	5958.3	91.1743	1.53021	5140.8	6092.4	5855	5696.07	404.418	7.09995	143	ALIVLAHSEK;EAAVEALK;EAAVEALKK;FCGFQVLEPQLVYSIGHTPPDAR;FGLSVGHHLGK;LSPDIVAEHK;MQILEGWK;NDITGELK;NDITGELKDSK;NFQYPSESSLAYK;SIPADNQIK;TSFNYAMK	359
76	Q8BHN3;A1A4T2;Q3UE86	Q8BHN3	Neutral alpha-glucosidase AB	Ganab	sp|Q8BHN3|GANAB_MOUSE Neutral alpha-glucosidase AB OS=Mus musculus OX=10090 GN=Ganab PE=1 SV=1;tr|A1A4T2|A1A4T2_MOUSE Alpha glucosidase 2 alpha neutral subunit OS=Mus musculus OX=10090 GN=Ganab PE=1 SV=1;tr|Q3UE86|Q3UE86_MOUSE Uncharacterized protein (Frag	3	11	11	15.7	106.91	0	50.811	N/A	N/A	N/A	N/A	N/A		109820	107830	92097	141680	137010	154930	93333	118810	108140		6854.9	6986.6	7578.6	7140.03	314.74	4.4081	7086.3	7171.9	7525.7	7261.3	190.197	2.61932	7216.2	8190	8077.7	7827.97	435.007	5.55709	139	ALLDTLQLGPDALTVHLIHEVTK;DDNSVELTVAEGPYK;GHLETPIWIER;IILTAQPFR;LDLLEDR;LSFQHDPETSVLILR;NHGLYVK;NPEPELLVR;QYASLTGTQALPPLFSLGYHQSR;VLLVLELQGLQK;VVIMGAGKPAAVVLQTK	50
77	P14131;A4FUS1;Q641N3;Q5CZY9	P14131	Small ribosomal subunit protein uS9	Rps16	sp|P14131|RS16_MOUSE Small ribosomal subunit protein uS9 OS=Mus musculus OX=10090 GN=Rps16 PE=1 SV=4;tr|A4FUS1|A4FUS1_MOUSE 40S ribosomal protein S16 OS=Mus musculus OX=10090 GN=Rps16 PE=1 SV=1;tr|Q641N3|Q641N3_MOUSE 40S ribosomal protein S16 (Fragment) OS	4	11	11	67.8	16.445	0	45.551	N/A	N/A	N/A	N/A	N/A		211790	199500	190400	237800	243330	240860	236150	201400	189850		27846	26671	27200	27239	480.484	1.76396	29045	29137	29008	29063.3	54.2361	0.186614	29053	27874	29568	28831.7	709.061	2.45931	167	ALVAYYQK;EIKDILIQYDR;GGGHVAQIYAIR;GPLQSVQVFGR;LLEPVLLLGK;PSKGPLQSVQVFGR;RGNGLIK;TATAVAHCK;TLLVADPR;VNGRPLEMIEPR;YVDEASKK	63
78	P14206;B2CY77;A0A1L1SRW0;A0A1L1SUK3	P14206	Small ribosomal subunit protein uS2	Rpsa	sp|P14206|RSSA_MOUSE Small ribosomal subunit protein uS2 OS=Mus musculus OX=10090 GN=Rpsa PE=1 SV=4;tr|B2CY77|B2CY77_MOUSE 40S ribosomal protein SA (Fragment) OS=Mus musculus OX=10090 GN=Rpsa PE=2 SV=1;tr|A0A1L1SRW0|A0A1L1SRW0_MOUSE 40S ribosomal protein S	4	11	11	48.8	32.838	0	162.72	N/A	N/A	N/A	N/A	N/A		435150	468170	507610	554050	563080	525960	483310	435950	456430		29019	29846	31436	30100.3	1002.99	3.33216	32115	31662	31630	31802.3	221.474	0.696409	29294	31640	30160	30364.7	968.623	3.18997	328	ADHQPLTEASYVNLPTIALCNTDSPLR;AIVAIENPADVSVISSR;FAAATGATPIAGR;FLAAGTHLGGTNLDFQMEQYIYK;FTPGTFTNQIQAAFR;FTPGTFTNQIQAAFREPR;KSDGIYIINLK;LLVVTDPR;SDGIYIINLK;SGALDVLQMKEEDVLK;YVDIAIPCNNK	69
79	Q9R0P3;H3BJP2;H3BLJ9;H3BJL6;H3BKH6;H3BK43;H3BJC6;H3BL99	Q9R0P3	S-formylglutathione hydrolase	Esd	sp|Q9R0P3|ESTD_MOUSE S-formylglutathione hydrolase OS=Mus musculus OX=10090 GN=Esd PE=1 SV=1;tr|H3BJP2|H3BJP2_MOUSE S-formylglutathione hydrolase (Fragment) OS=Mus musculus OX=10090 GN=Esd PE=1 SV=1;tr|H3BLJ9|H3BLJ9_MOUSE S-formylglutathione hydrolase OS=M	8	11	11	67.4	31.319	0	119.82	N/A	N/A	N/A	N/A	N/A		282190	261680	266690	324710	354700	319320	266710	249730	276880		15902	15687	14575	15388	581.54	3.77918	16324	17230	15968	16507.3	531.269	3.21838	14552	15411	14411	14791.3	441.935	2.9878	383	AFSGYLGPDESK;AYDATCLVK;AYSGSQIDILIDQGKDDEFLSNGQLLPDNFIAACTEK;CFGGLQK;CPALYWLSGLTCTEQNFISK;FAVYLPPQAESGK;MSIFGHSMGGHGALICALK;MYSYVTEELPQLINANFPVDPQR;SGYQQAASEHGLVVIAPDTSPR;SVSAFAPICNPVLCSWGK;VFEHSSVELK	129
80	P10649;A2AE89;F6WHQ7;P19639;O35660;P48774;G5E8M7;Q7M0F3;D3YVP8;D3YVP9;E9PV63;E9PVM7;Q9D5J8	P10649	Glutathione S-transferase Mu 1	Gstm1	sp|P10649|GSTM1_MOUSE Glutathione S-transferase Mu 1 OS=Mus musculus OX=10090 GN=Gstm1 PE=1 SV=2;tr|A2AE89|A2AE89_MOUSE Glutathione S-transferase OS=Mus musculus OX=10090 GN=Gstm1 PE=1 SV=2	13	11	11	54.6	25.97	0	45.335	N/A	N/A	N/A	N/A	N/A		180250	185730	158450	206130	174050	202120	189470	136480	144340		14280	14353	13959	14197.3	171.142	1.20545	13859	14451	13743	14017.7	310.051	2.21186	13825	13405	13715	13648.3	177.826	1.30292	228	ADIVENQVMDTR;CLDAFPNLR;GLTHPIR;ITQSNAILR;LGLDFPNLPYLIDGSHK;LYSEFLGK;MLLEYTDSSYDEK;MQLIMLCYNPDFEK;PMILGYWNVR;YIATPIFSK;YTMGDAPDFDR	172
81	P26443;Q3TSQ7;F7CFA5	P26443	Glutamate dehydrogenase 1, mitochondrial	Glud1	sp|P26443|DHE3_MOUSE Glutamate dehydrogenase 1, mitochondrial OS=Mus musculus OX=10090 GN=Glud1 PE=1 SV=1;tr|Q3TSQ7|Q3TSQ7_MOUSE Glutamate dehydrogenase 1, mitochondrial (Fragment) OS=Mus musculus OX=10090 GN=Glud1 PE=2 SV=1	3	11	11	27.2	61.336	0	23.639	N/A	N/A	N/A	N/A	N/A		51357	28070	62162	91041	92834	103550	38541	46219	47827		5935.5	4852.6	5885.4	5557.83	499.095	8.98002	6431.1	6356.6	6796	6527.9	192	2.94122	4863.2	6003.3	5705.8	5524.1	482.851	8.74082	51	ALASLMTYK;CAVVDVPFGGAK;GFIGPGIDVPAPDMSTGER;HGGTIPVVPTAEFQDR;IIAEGANGPTTPEADKIFLER;NYTDNELEK;TAAYVNAIEK;TFVVQGFGNVGLHSMR;VYEGSILEADCDILIPAASEK;YNLGLDLR;YSTDVSVDEVK	203
82	P62242;Q497E9;Q5M9L9;Q3UJU6;Q9CQW4;Q3UA25;Q9CRJ5	P62242	Small ribosomal subunit protein eS8	Rps8	sp|P62242|RS8_MOUSE Small ribosomal subunit protein eS8 OS=Mus musculus OX=10090 GN=Rps8 PE=1 SV=2;tr|Q497E9|Q497E9_MOUSE 40S ribosomal protein S8 OS=Mus musculus OX=10090 GN=Rps8 PE=1 SV=1;tr|Q5M9L9|Q5M9L9_MOUSE 40S ribosomal protein S8 OS=Mus musculus OX	7	11	11	57.7	24.205	0	95.42	N/A	N/A	N/A	N/A	N/A		289910	230060	185570	350600	273930	336710	317240	303250	279850		18871	18354	16017	17747.3	1241.6	6.99599	21075	19459	21216	20583.3	797.105	3.87257	20246	22158	20923	21109	791.574	3.74993	188	ADGYVLEGK;ELEFYLR;IIDVVYNASNNELVR;ISSLLEEQFQQGK;LDVGNFSWGSECCTR;LLACIASR;LLACIASRPGQCGR;LTPEEEEILNK;NCIVLIDSTPYR;QWYESHYALPLGR;YELGRPAANTK	261
83	P62962;Q5SX50;Q8CEH8;Q3U7V7;Q5SX49;CON__P02584;J3QMC2	P62962	Profilin-1	Pfn1	sp|P62962|PROF1_MOUSE Profilin-1 OS=Mus musculus OX=10090 GN=Pfn1 PE=1 SV=2;tr|Q5SX50|Q5SX50_MOUSE Profilin OS=Mus musculus OX=10090 GN=Pfn1 PE=1 SV=1;tr|Q8CEH8|Q8CEH8_MOUSE Profilin OS=Mus musculus OX=10090 GN=Pfn1 PE=2 SV=1;tr|Q3U7V7|Q3U7V7_MOUSE Profili	7	11	11	91.4	14.957	0	85.66	351.49	6.0611e-07	6.2174	1.5203e-05	IGF_50-IGF_100; IGF_C-IGF_100; IGF_C-IGF_50		82873	66796	99192	145260	151840	147150	491950	384330	419550		11061	10241	11952	11084.7	698.713	6.30342	14053	13933	14250	14078.7	130.681	0.928221	43543	38417	37942	39967.3	2535.8	6.34469	131	AGWNAYIDSLMADGTCQDAAIVGYK;CYEMASHLR;DSLLQDGEFTMDLR;DSPSVWAAVPGK;EGVHGGLINK;EGVHGGLINKK;SSFFVNGLTLGGQK;STGGAPTFNVTVTMTAK;TFVSITPAEVGVLVGK;TFVSITPAEVGVLVGKDR;TLVLLMGK	287
84	Q8BFR5;A0A0U1RNQ6;A0A0U1RPC4	Q8BFR5	Elongation factor Tu, mitochondrial	Tufm	sp|Q8BFR5|EFTU_MOUSE Elongation factor Tu, mitochondrial OS=Mus musculus OX=10090 GN=Tufm PE=1 SV=1	3	11	11	32.7	49.508	0	58.178	N/A	N/A	N/A	N/A	N/A		120820	152420	102590	118940	153880	131350	115330	72779	97696		7382.3	8021.5	7274.2	7559.33	329.768	4.36239	7805.7	7640.3	7669	7705	72.1632	0.936576	6964.2	7471.8	7452.7	7296.23	234.912	3.21964	127	AEAGDNLGALVR;DKPHVNVGTIGHVDHGK;DLDKPFLLPVESVYSIPGR;EHLLLAK;GITINAAHVEYSTAAR;GTVVTGTLER;LLDAVDTYIPVPTR;QIGVEHVVVYVNK;TIGTGLVTDVPAMTEEDKNIK;TTLTAAITK;VEAQVYILSK	381
85	Q6ZWV3;I7HLV2;Q3THJ6;A2AM97;P86048;A0A1B0GXC3;B7FAU6;O89059	Q6ZWV3	Large ribosomal subunit protein uL16	Rpl10	sp|Q6ZWV3|RL10_MOUSE Large ribosomal subunit protein uL16 OS=Mus musculus OX=10090 GN=Rpl10 PE=1 SV=3;tr|I7HLV2|I7HLV2_MOUSE Large ribosomal subunit protein uL16 (Fragment) OS=Mus musculus OX=10090 GN=Rpl10 PE=1 SV=1;tr|Q3THJ6|Q3THJ6_MOUSE Large ribosomal	8	10	10	47.2	24.604	0	57.794	N/A	N/A	N/A	N/A	N/A		77094	85621	88601	138490	135230	135840	107260	88720	136160		9700.6	9592.6	9853.8	9715.67	107.165	1.10302	9880.2	9975.2	10944	10266.5	480.656	4.6818	10878	10186	11153	10739	406.828	3.78832	76	AKVDEFPLCGHMVSDEYEQLSSEALEAAR;EHVIEALR;EHVIEALRR;FNADEFEDMVAEKR;GAFGKPQGTVAR;LHPFHVIR;LIPDGCGVK;MLSCAGADR;VDEFPLCGHMVSDEYEQLSSEALEAAR;VHIGQVIMSIR	57
86	P68254;A3KML3	P68254	14-3-3 protein theta	Ywhaq	sp|P68254|1433T_MOUSE 14-3-3 protein theta OS=Mus musculus OX=10090 GN=Ywhaq PE=1 SV=1;tr|A3KML3|A3KML3_MOUSE 14-3-3 protein theta OS=Mus musculus OX=10090 GN=Ywhaq PE=2 SV=1	2	14	10	49	27.778	0	51.253	N/A	N/A	N/A	N/A	N/A		69048	49787	68364	82389	72939	84638	107740	84752	110180		8464.8	7811.3	8397	8224.37	293.391	3.56734	8719.5	8528.3	8271.6	8506.47	183.505	2.15724	9929.4	8172	9331.9	9144.43	729.599	7.97861	79	AVTEQGAELSNEER;DSTLIMQLLR;EKVESELR;EMQPTHPIR;LAEQAER;NLLSVAYK;SICTTVLELLDK;SICTTVLELLDKYLIANATNPESK;TAFDEAIAELDTLNEDSYK;TAFDEAIAELDTLNEDSYKDSTLIMQLLR;YDDMATCMK;YLAEVACGDDR;YLAEVACGDDRK;YLIANATNPESK	62
87	P62806;B2RTM0;Q61667;Q6B822	P62806	Histone H4	H4c1	sp|P62806|H4_MOUSE Histone H4 OS=Mus musculus OX=10090 GN=H4c1 PE=1 SV=2;tr|B2RTM0|B2RTM0_MOUSE Histone H4 OS=Mus musculus OX=10090 GN=Hist2h4 PE=1 SV=1;tr|Q61667|Q61667_MOUSE Histone H4 (Fragment) OS=Mus musculus OX=10090 PE=3 SV=1	4	10	10	53.4	11.367	0	79.76	N/A	N/A	N/A	N/A	N/A		1933100	1408700	1380500	1443600	1539400	1372400	1256200	614810	640220		148100	120540	129830	132823	11448.7	8.61948	114530	117240	106420	112730	4596.96	4.07785	101770	56001	51964	69911.7	22587.5	32.3086	388	DAVTYTEHAK;DNIQGITK;DNIQGITKPAIR;ISGLIYEETR;KTVTAMDVVYALK;KTVTAMDVVYALKR;RISGLIYEETR;TVTAMDVVYALK;TVTAMDVVYALKR;VFLENVIR	73
88	Q11011;E9Q039;F6QYF8;E9Q6F4;F6V7K3;F2Z3V5	Q11011	Puromycin-sensitive aminopeptidase	Npepps	sp|Q11011|PSA_MOUSE Puromycin-sensitive aminopeptidase OS=Mus musculus OX=10090 GN=Npepps PE=1 SV=2;tr|E9Q039|E9Q039_MOUSE Aminopeptidase OS=Mus musculus OX=10090 GN=Npepps PE=1 SV=1;tr|F6QYF8|F6QYF8_MOUSE Aminopeptidase (Fragment) OS=Mus musculus OX=10090	6	10	10	19.3	103.32	0	29.239	N/A	N/A	N/A	N/A	N/A		47854	48441	47097	60591	72608	63900	10310	40220	38515		4168.1	4626.1	4289.9	4361.37	193.686	4.44096	4408.2	4049.2	4148.4	4201.93	151.371	3.6024	0	4342.9	4296.4	2879.77	2036.39	70.7138	59	AQELDALDNSHPIEVSVGHPSEVDEIFDAISYSK;ATFDISLVVPK;IDFVGELNDK;LGLQNDLFSLAR;LNLGTVGFYR;LPAEVSPINYSLCLKPDLLDFTFEGK;NAATEDLWESLESASGKPIAAVMNTWTK;SPVYLTVLK;VALSNMNVIDR;VLTFALSEEVRPQDTVSVIGGVAGGSK	106
89	Q61699;E9Q0U7;D3Z3I9;Q8C6H1;A0A0J9YTZ7	Q61699	Heat shock protein 105 kDa	Hsph1	sp|Q61699|HS105_MOUSE Heat shock protein 105 kDa OS=Mus musculus OX=10090 GN=Hsph1 PE=1 SV=2;tr|E9Q0U7|E9Q0U7_MOUSE Heat shock 105kDa/110kDa protein 1 OS=Mus musculus OX=10090 GN=Hsph1 PE=1 SV=1	5	12	10	19.7	96.406	0	41.662	9.9427	0.012453	1.9047	0.043086	IGF_C-IGF_100		27373	33743	35059	67234	57157	48373	67824	45613	60836		3490.1	3744.8	4135.7	3790.2	265.513	7.00525	4349.8	4139.9	4300	4263.23	89.5483	2.10048	4468.3	4636.7	4610.1	4571.7	73.9169	1.61684	60	AEDVSAIEIVGGATR;DVSTTLNADEAVAR;FVVQNVSAQK;GCALQCAILSPAFK;IEVPLHSLMAQTQLK;LMSSNSTDLPLNIECFMNDKDVSGK;NHAAPFSK;SLDQDPVVR;SQFEELCAELLQK;SVLDAAQIVGLNCLR;VLGTAFDPFLGGK;VVNVELPVEANLVWQLGR	107
90	P06801;Q921S3;Q3TQP6;Q99LF5;Q3TQW1;Q61829	P06801	NADP-dependent malic enzyme	Me1	sp|P06801|MAOX_MOUSE NADP-dependent malic enzyme OS=Mus musculus OX=10090 GN=Me1 PE=1 SV=2;tr|Q921S3|Q921S3_MOUSE Malic enzyme OS=Mus musculus OX=10090 GN=Me1 PE=2 SV=1;tr|Q3TQP6|Q3TQP6_MOUSE Malic enzyme OS=Mus musculus OX=10090 GN=Me1 PE=1 SV=1;tr|Q99LF5	6	10	10	30.9	63.953	0	64.363	N/A	N/A	N/A	N/A	N/A		72108	34826	62983	39909	93840	62255	49517	33611	36957		5896.7	5621.9	6119	5879.2	203.317	3.45825	6002.8	5869.9	6039	5970.57	72.7	1.21764	5799.1	5626.9	4655	5360.33	503.676	9.39636	64	AIFASGSPFDPVTLPDGR;AIVVTDGER;DLAFTLEER;GHIASVLNAWPEDVVK;LALYTACGGVNPQQCLPITLDVGTENEELLKDPLYIGLR;LFYSVLMSDVEK;NLEAIVQK;TLFPGQGNNSYVFPGVALGVVACGLR;VFLTTAEVISQQVSDK;YCTFNDDIQGTASVAVAGLLAALR	159
91	P10126;Q58E64;Q3UA81;Q3UZQ3;Q3TII3;P62631;D3Z3I8;D3YZ68;Q4FZE5	P10126	Elongation factor 1-alpha 1	Eef1a1	sp|P10126|EF1A1_MOUSE Elongation factor 1-alpha 1 OS=Mus musculus OX=10090 GN=Eef1a1 PE=1 SV=3;tr|Q58E64|Q58E64_MOUSE Elongation factor 1-alpha OS=Mus musculus OX=10090 GN=Eef1a1 PE=1 SV=1;tr|Q3UA81|Q3UA81_MOUSE Elongation factor 1-alpha OS=Mus musculus OX	9	10	10	29.7	50.113	0	41.23	57.385	0.00012262	3.9114	0.0016743	IGF_50-IGF_100; IGF_C-IGF_100		41360	19053	28849	37184	45755	48993	122390	139090	151670		5386.7	3773.2	4398.8	4519.57	664.221	14.6966	5248	5680.5	6295.1	5741.2	429.626	7.48321	12260	15391	15761	14470.7	1570.46	10.8527	70	EHALLAYTLGVK;IGGIGTVPVGR;LPLQDVYK;QLIVGVNK;QTVAVGVIK;SGDAAIVDMVPGKPMCVESFSDYPPLGR;STTTGHLIYK;THINIVVIGHVDSGK;VETGVLKPGMVVTFAPVNVTTEVK;YYVTIIDAPGHR	170
92	P47962;Q3TKR5;Q58EU6;Q3U850;Q3THE1;D3YYV8	P47962	Large ribosomal subunit protein uL18	Rpl5	sp|P47962|RL5_MOUSE Large ribosomal subunit protein uL18 OS=Mus musculus OX=10090 GN=Rpl5 PE=1 SV=3;tr|Q3TKR5|Q3TKR5_MOUSE Large ribosomal subunit protein uL18 OS=Mus musculus OX=10090 GN=Rpl5 PE=2 SV=1;tr|Q58EU6|Q58EU6_MOUSE Large ribosomal subunit protei	6	10	10	38.7	34.4	0	94.001	N/A	N/A	N/A	N/A	N/A		321170	287960	289320	305770	292850	348590	259450	195330	292900		21605	21445	20775	21275	359.537	1.68995	20235	20993	22809	21345.7	1080.02	5.05965	18093	19026	20522	19213.7	1000.47	5.2071	234	DIICQIAYAR;EFNAEVHR;ENPVYEK;GAVDGGLSIPHSTK;HIMGQNVADYMR;IEGDMIVCAAYAHELPK;QFSQYIK;RFPGYDSESK;VGLTNYAAAYCTGLLLAR;YLMEEDEDAYKK	235
93	P62827;Q3ULW0;Q14AA6;Q61820;A6H622	P62827	GTP-binding nuclear protein Ran	Ran	sp|P62827|RAN_MOUSE GTP-binding nuclear protein Ran OS=Mus musculus OX=10090 GN=Ran PE=1 SV=3;tr|Q3ULW0|Q3ULW0_MOUSE GTP-binding nuclear protein Ran OS=Mus musculus OX=10090 GN=Ran PE=2 SV=1;tr|Q14AA6|Q14AA6_MOUSE GTP-binding nuclear protein Ran OS=Mus mus	5	10	10	46.8	24.423	0	58.245	27.431	0.00095812	3.0186	0.0068665	IGF_50-IGF_100; IGF_C-IGF_100		206870	148670	194820	165830	171890	276200	347310	355610	340450		16021	17296	15671	16329.3	698.311	4.27642	17297	16813	16694	16934.7	260.774	1.53988	19677	21615	20671	20654.3	791.273	3.83103	187	AAQGEPQVQFK;FNVWDTAGQEK;HLTGEFEK;HLTGEFEKK;LVLVGDGGTGK;NLQYYDISAK;SNYNFEKPFLWLAR;VCENIPIVLCGNK;VCENIPIVLCGNKVDIK;YVATLGVEVHPLVFHTNR	275
94	Q9Z1Q5;Q3TIP8;Q542F1	Q9Z1Q5	Chloride intracellular channel protein 1	Clic1	sp|Q9Z1Q5|CLIC1_MOUSE Chloride intracellular channel protein 1 OS=Mus musculus OX=10090 GN=Clic1 PE=1 SV=3;tr|Q3TIP8|Q3TIP8_MOUSE Chloride intracellular channel protein OS=Mus musculus OX=10090 GN=Clic1 PE=2 SV=1;tr|Q542F1|Q542F1_MOUSE Chloride intracellul	3	10	10	52.3	27.013	0	60.799	46.157	0.00022731	3.6434	0.0027368	IGF_50-IGF_100; IGF_C-IGF_100		94031	98285	68671	136280	158870	134940	169070	155610	167110		13020	11447	11941	12136	656.811	5.41209	13329	13265	13290	13294.7	26.3354	0.19809	17492	17809	16328	17209.7	636.723	3.6998	109	AEEQPQVELFVK;FLDGNELTLADCNLLPK;GFTIPEAFR;GVTFNVTTVDTK;IGNCPFSQR;KFLDGNELTLADCNLLPK;LAALNPESNTSGLDIFAK;LHIVQVVCK;NSNPALNDNLEK;VLDNYLTSPLPEEVDETSAEDEGISQR	321
95	Q8QZT1;Q3TQP7	Q8QZT1	Acetyl-CoA acetyltransferase, mitochondrial	Acat1	sp|Q8QZT1|THIL_MOUSE Acetyl-CoA acetyltransferase, mitochondrial OS=Mus musculus OX=10090 GN=Acat1 PE=1 SV=1;tr|Q3TQP7|Q3TQP7_MOUSE Acetyl-CoA acetyltransferase, mitochondrial OS=Mus musculus OX=10090 GN=Acat1 PE=2 SV=1	2	10	10	34.4	44.816	0	78.086	9.2958	0.014524	1.8379	0.048042	IGF_50-IGF_100; IGF_C-IGF_100		146480	141330	103820	159360	135810	135280	120390	88139	89860		10679	10778	9192.3	10216.4	725.299	7.09933	10952	9822.4	10066	10280.1	485.379	4.72152	8526.2	8594.6	8252.1	8457.63	147.992	1.74981	150	EVYMGNVIQGGEGQAPTR;FASEITPITISVK;IAAFADAAVDPIDFPLAPAYAVPK;LEDLIVK;LGTAAIQGAIEK;LNVKPLAR;MLEIDPQK;QATLGAGLPISTPCTTVNK;TPIGSFLGSLASQPATK;VNIHGGAVSLGHPIGMSGAR	390
96	P63242;A0A0A0MQM0;J3QPS8;Q8BGY2	P63242	Eukaryotic translation initiation factor 5A-1	Eif5a	sp|P63242|IF5A1_MOUSE Eukaryotic translation initiation factor 5A-1 OS=Mus musculus OX=10090 GN=Eif5a PE=1 SV=2;tr|A0A0A0MQM0|A0A0A0MQM0_MOUSE Eukaryotic translation initiation factor 5A (Fragment) OS=Mus musculus OX=10090 GN=Eif5a PE=1 SV=1;tr|J3QPS8|J3QP	4	9	9	50.6	16.832	0	50.663	N/A	N/A	N/A	N/A	N/A		310990	275040	251480	308550	322300	294920	263890	180840	149300		20526	20080	20516	20374	207.929	1.02056	20256	20450	18990	19898.7	647.387	3.25342	20571	17832	18275	18892.7	1200.46	6.35412	183	EDLRLPEGDLGK;EDLRLPEGDLGKEIEQK;IVEMSTSK;KYEDICPSTHNMDVPNIK;LPEGDLGK;LPEGDLGKEIEQK;NDFQLIGIQDGYLSLLQDSGEVR;VHLVGIDIFTGK;YEDICPSTHNMDVPNIK	5
97	P07091;A0A0G2JGD2;Q545V2	P07091	Protein S100-A4	S100a4	sp|P07091|S10A4_MOUSE Protein S100-A4 OS=Mus musculus OX=10090 GN=S100a4 PE=1 SV=1;tr|A0A0G2JGD2|A0A0G2JGD2_MOUSE S100 calcium binding protein A4 (Fragment) OS=Mus musculus OX=10090 GN=S100a4 PE=1 SV=1;tr|Q545V2|Q545V2_MOUSE Protein S100 OS=Mus musculus OX	3	9	9	59.4	11.721	0	91.203	N/A	N/A	N/A	N/A	N/A		1074000	984530	1130800	1167200	968010	1004200	939200	906330	926390		133070	116930	118760	122920	7215.91	5.87041	106870	104480	102100	104483	1947.35	1.86379	117020	102390	91677	103696	10387.3	10.0171	495	ARPLEEALDVIVSTFHK;ELPSFLGK;ELPSFLGKR;LNKTELK;PLEEALDVIVSTFHK;RTDEAAFQK;TDEAAFQK;VMSNLDSNR;YSGKEGDKFK	10
98	P10853;Q64475;Q8CGP2;Q8CGP1;A0JLV3;B2RVD5;Q8CBB6;Q921L4;Q9D2U9;P70696;Q8CGP0;A0JNS9;Q64524;Q8VEE3;Q8C622	P10853	Histone H2B type 1-F/J/L	H2bc7	sp|P10853|H2B1F_MOUSE Histone H2B type 1-F/J/L OS=Mus musculus OX=10090 GN=H2bc7 PE=1 SV=2;sp|Q64475|H2B1B_MOUSE Histone H2B type 1-B OS=Mus musculus OX=10090 GN=H2bc3 PE=1 SV=3;sp|Q8CGP2|H2B1P_MOUSE Histone H2B type 1-P OS=Mus musculus OX=10090 GN=Hist1h2	15	9	9	58.7	13.936	0	64.836	N/A	N/A	N/A	N/A	N/A		1681400	1658000	1717800	1724100	1705500	1693800	1561600	1286200	1574500		201600	214960	222010	212857	8464.04	3.9764	197470	208080	218000	207850	8382.92	4.03316	195930	200650	204580	200387	3536.25	1.76471	425	AMGIMNSFVNDIFER;EIQTAVR;ESYSVYVYK;HAVSEGTK;IASEASR;KESYSVYVYK;LAHYNKR;LLLPGELAK;QVHPDTGISSK	48
99	P61982;A8IP69	P61982	14-3-3 protein gamma	Ywhag	sp|P61982|1433G_MOUSE 14-3-3 protein gamma OS=Mus musculus OX=10090 GN=Ywhag PE=1 SV=2;tr|A8IP69|A8IP69_MOUSE 14-3-3 protein gamma OS=Mus musculus OX=10090 GN=Ywhag PE=1 SV=1	2	13	9	57.1	28.302	0	55.559	N/A	N/A	N/A	N/A	N/A		64469	37699	59273	69454	59846	56326	66563	42086	54310		6524.8	6382.2	6499	6468.67	62.0418	0.959112	6198.9	6939.2	6197.5	6445.2	349.311	5.41971	6305	7035.2	6466.9	6602.37	313.115	4.74246	59	ATVVESSEK;AYSEAHEISK;DSTLIMQLLR;ELEAVCQDVLSLLDNYLIK;LAEQAER;MKGDYYR;NCSETQYESK;NLLSVAYK;NVTELNEPLSNEER;TAFDDAIAELDTLNEDSYKDSTLIMQLLR;VDREQLVQK;YDDMAAAMK;YLAEVATGEK	65
100	O35639;Q8C1X9;Q3U737;Q3TLP4;Q3TFK4;Q3TET3;A0A0G2JDV9;A0A0G2JGL7	O35639	Annexin A3	Anxa3	sp|O35639|ANXA3_MOUSE Annexin A3 OS=Mus musculus OX=10090 GN=Anxa3 PE=1 SV=4;tr|Q8C1X9|Q8C1X9_MOUSE Annexin OS=Mus musculus OX=10090 GN=Anxa3 PE=2 SV=1;tr|Q3U737|Q3U737_MOUSE Annexin OS=Mus musculus OX=10090 GN=Anxa3 PE=2 SV=1;tr|Q3TLP4|Q3TLP4_MOUSE Annexi	8	9	9	33.4	36.384	0	64.42	N/A	N/A	N/A	N/A	N/A		95537	94604	78704	104270	100830	118820	104650	77844	72898		12779	12688	12245	12570.7	233.259	1.85558	11866	12227	13053	12382	496.831	4.01252	11650	11576	11690	11638.7	47.2252	0.405762	116	ALLTLADGR;DAQILYNAGENK;DESLKVDEHLAK;GAGTDEFTLNR;GTGTDEDALIEILTTR;NTPAFLAER;SLGDDISSETSGDFR;TLINILTER;WGTDEDKFTEVLCLR	139
101	P10639	P10639	Thioredoxin	Txn	sp|P10639|THIO_MOUSE Thioredoxin OS=Mus musculus OX=10090 GN=Txn PE=1 SV=3	1	9	9	65.7	11.675	0	83.566	38.689	0.00037264	3.4287	0.0037388	IGF_50-IGF_100; IGF_C-IGF_100		390360	337560	371040	420950	410310	361340	446540	340140	393750		30720	31498	30440	30886	447.592	1.44917	31810	30062	29976	30616	845.015	2.76004	39604	36338	37549	37830.3	1348.1	3.56354	260	CMPTFQFYK;EAFQEALAAAGDK;EAFQEALAAAGDKLVVVDFSATWCGPCK;EKLEASITEYA;LEASITEYA;LVVVDFSATWCGPCK;MIKPFFHSLCDK;VGEFSGANK;VGEFSGANKEK	171
102	P16045;A0A2R8VHJ0	P16045	Galectin-1	Lgals1	sp|P16045|LEG1_MOUSE Galectin-1 OS=Mus musculus OX=10090 GN=Lgals1 PE=1 SV=3	2	9	9	74.8	14.866	0	112.52	N/A	N/A	N/A	N/A	N/A		729060	690660	700890	742130	749310	665110	691180	527640	612930		47375	49308	49758	48813.7	1033.75	2.11774	48372	47145	47273	47596.7	550.728	1.15707	48446	46712	43652	46270	1981.94	4.28342	407	ACGLVASNLNLKPGECLK;DSNNLCLHFNPR;EDGTWGTEHR;FNAHGDANTIVCNTK;LNMEAINYMAADGDFK;LPDGHEFK;LPDGHEFKFPNR;SFVLNLGK;VRGEVASDAK	182
103	P29758;Q3UKT3;Q3UJK5;Q3TG75	P29758	Ornithine aminotransferase, mitochondrial	Oat	sp|P29758|OAT_MOUSE Ornithine aminotransferase, mitochondrial OS=Mus musculus OX=10090 GN=Oat PE=1 SV=1;tr|Q3UKT3|Q3UKT3_MOUSE Ornithine aminotransferase OS=Mus musculus OX=10090 GN=Oat PE=2 SV=1;tr|Q3UJK5|Q3UJK5_MOUSE Ornithine aminotransferase OS=Mus mus	4	9	9	29.2	48.354	0	44.848	42.626	0.00028426	3.5463	0.003169	IGF_50-IGF_100; IGF_C-IGF_100		107610	95185	75207	130470	126100	115290	71941	42927	34760		7546.6	7399.4	7760.6	7568.87	148.297	1.95931	8199.4	8153.2	7976.1	8109.57	96.2414	1.18676	6357.7	5939.1	6597.6	6298.13	272.111	4.3205	112	AFYNNVLGEYEEYITK;GLLNAIVIR;HQVLFIADEIQTGLAR;IAIAALEVLEEENLAENADK;IVFADGNFWGR;LAPPLVIKEDEIR;LPSDVVTSVR;WLAVDHENVRPDMVLLGK;YGAHNYHPLPVALER	213
104	P47963;Q5RKP3	P47963	Large ribosomal subunit protein eL13	Rpl13	sp|P47963|RL13_MOUSE Large ribosomal subunit protein eL13 OS=Mus musculus OX=10090 GN=Rpl13 PE=1 SV=3;tr|Q5RKP3|Q5RKP3_MOUSE 60S ribosomal protein L13 OS=Mus musculus OX=10090 GN=Rpl13 PE=2 SV=1	2	9	9	41.7	24.305	0	61.507	11.989	0.008017	2.096	0.033759	IGF_50-IGF_100; IGF_C-IGF_100		249420	258630	316470	324030	302790	350420	292700	187070	205850		26341	24955	27004	26100	853.683	3.27081	24963	25078	25970	25337	450.054	1.77627	23512	22211	20877	22200	1075.76	4.84578	201	EAAEQDVEK;GFSLEELR;KGDSSAEELK;LATQLTGPVMPIR;PASGPIRPIVR;STESLQANVQR;TIGISVDPR;VDTWFNQPAR;VITEEEK	236
105	P49312;Q5EBP8;Q3U7F3;Q3TIK8;Q3UK83;Q3TFB1;B7ZWG9	P49312	Heterogeneous nuclear ribonucleoprotein A1	Hnrnpa1	sp|P49312|ROA1_MOUSE Heterogeneous nuclear ribonucleoprotein A1 OS=Mus musculus OX=10090 GN=Hnrnpa1 PE=1 SV=2;tr|Q5EBP8|Q5EBP8_MOUSE Heterogeneous nuclear ribonucleoprotein A1 OS=Mus musculus OX=10090 GN=Hnrnpa1 PE=1 SV=1;tr|Q3U7F3|Q3U7F3_MOUSE RRM domain-	7	11	9	35.6	34.196	0	60.127	N/A	N/A	N/A	N/A	N/A		132580	122540	138230	127850	138910	131530	111440	88824	119790		11635	12590	13287	12504	677.162	5.41556	12231	12249	12494	12324.7	119.962	0.973349	11342	11124	12181	11549	455.667	3.94551	128	EDSQRPGAHLTVK;EDTEEHHLR;GFAFVTFDDHDSVDK;GFAFVTFDDHDSVDKIVIQK;IEVIEIMTDR;KLFIGGLSFETTDESLR;LFIGGLSFETTDESLR;NQGGYGGSSSSSSYGSGR;PGAHLTVK;SESPKEPEQLR;SSGPYGGGGQYFAKPR	240
106	P51174;A0A0R4J083	P51174	Long-chain specific acyl-CoA dehydrogenase, mitochondrial	Acadl	sp|P51174|ACADL_MOUSE Long-chain specific acyl-CoA dehydrogenase, mitochondrial OS=Mus musculus OX=10090 GN=Acadl PE=1 SV=2;tr|A0A0R4J083|A0A0R4J083_MOUSE Long-chain specific acyl-CoA dehydrogenase, mitochondrial OS=Mus musculus OX=10090 GN=Acadl PE=1 SV=1	2	9	9	24.2	47.907	0	37.128	28.748	0.00084378	3.0738	0.0063495	IGF_50-IGF_100; IGF_C-IGF_100		90615	67916	83037	61980	84194	95764	72150	37417	51822		7759.3	8033.7	8184.4	7992.47	175.978	2.2018	7339.8	7054.7	7899.1	7431.2	350.731	4.71971	6309.2	6227.3	6471.3	6335.93	101.39	1.60024	73	AQDTAELFFEDVR;KLTDVGIR;LPANALLGEENK;LPANALLGEENKGFYYLMQELPQER;QGLLGINIAEK;SPAHGISLFLVENGMK;THICVTR;TVAHIQTVQHK;VQPIYGGTNEIMK	245
107	P62281;Q3UC02;Q9DB79;A0A1B0GRR3;A0A1B0GSE8;Q9D0P6;Q9CW75	P62281	Small ribosomal subunit protein uS17	Rps11	sp|P62281|RS11_MOUSE Small ribosomal subunit protein uS17 OS=Mus musculus OX=10090 GN=Rps11 PE=1 SV=3;tr|Q3UC02|Q3UC02_MOUSE Small ribosomal subunit protein uS17 OS=Mus musculus OX=10090 GN=Rps11 PE=1 SV=1;tr|Q9DB79|Q9DB79_MOUSE Small ribosomal subunit pro	7	9	9	52.5	18.431	0	34.132	N/A	N/A	N/A	N/A	N/A		169490	180850	179900	166710	167220	228620	181730	110190	173520		16679	16570	17290	16846.3	316.86	1.88088	19038	16405	18335	17926	1113.14	6.20966	16757	17612	16947	17105.3	366.568	2.14301	131	CPFTGNVSIR;DVQIGDIVTVGECRPLSK;DYLHYIR;EAIEGTYIDKK;ILSGVVTK;NMSVHLSPCFR;QPTIFQNK;VLLGETGK;VLLGETGKEK	265
108	P62754;Q5BLK1;Q8BT09;Q3TL53	P62754	Small ribosomal subunit protein eS6	Rps6	sp|P62754|RS6_MOUSE Small ribosomal subunit protein eS6 OS=Mus musculus OX=10090 GN=Rps6 PE=1 SV=1;tr|Q5BLK1|Q5BLK1_MOUSE 40S ribosomal protein S6 OS=Mus musculus OX=10090 GN=Rps6 PE=1 SV=1;tr|Q8BT09|Q8BT09_MOUSE 40S ribosomal protein S6 OS=Mus musculus OX	4	9	9	37.8	28.68	0	106.54	N/A	N/A	N/A	N/A	N/A		205290	187620	201490	203330	206760	202230	173790	157290	189050		13984	13802	13505	13763.7	197.421	1.43436	12959	13205	13322	13162	151.281	1.14938	12828	12832	13594	13084.7	360.157	2.75251	183	DIPGLTDTTVPR;GCIVDANLSVLNLVIVK;LIEVDDER;LNISFPATGCQK;MATEVAADALGEEWK;MATEVAADALGEEWKGYVVR;NKEEAAEYAK;QGVLTHGR;RQEQIAK	273
109	P62918;Q3UJS0;Q3THC7;Q9Z237	P62918	Large ribosomal subunit protein uL2	Rpl8	sp|P62918|RL8_MOUSE Large ribosomal subunit protein uL2 OS=Mus musculus OX=10090 GN=Rpl8 PE=1 SV=2;tr|Q3UJS0|Q3UJS0_MOUSE Large ribosomal subunit protein uL2 OS=Mus musculus OX=10090 GN=Rpl8 PE=2 SV=1;tr|Q3THC7|Q3THC7_MOUSE Large ribosomal subunit protein	4	9	9	42.4	28.024	0	51.635	13.877	0.0056166	2.2505	0.026835	IGF_50-IGF_100; IGF_C-IGF_100		180720	130180	161720	134330	196800	202540	153660	93301	147850		11557	11371	10941	11289.7	257.973	2.28504	11155	11339	12098	11530.7	408.138	3.53958	10312	10175	9832.4	10106.5	201.704	1.99579	151	AQLNIGNVLPVGTMPEGTIVCCLEEKPGDR;ASGNYATVISHNPETK;AVVGVVAGGGR;DIIHDPGR;IDKPILK;KAQLNIGNVLPVGTMPEGTIVCCLEEKPGDR;KGAGSVFR;KVGLIAAR;TELFIAAEGIHTGQFVYCGK	285
110	P97461;D3YYM6;D3Z1S8	P97461	Small ribosomal subunit protein uS7	Rps5	sp|P97461|RS5_MOUSE Small ribosomal subunit protein uS7 OS=Mus musculus OX=10090 GN=Rps5 PE=1 SV=4;tr|D3YYM6|D3YYM6_MOUSE Small ribosomal subunit protein uS7 (Fragment) OS=Mus musculus OX=10090 GN=Rps5 PE=1 SV=1;tr|D3Z1S8|D3Z1S8_MOUSE Small ribosomal subun	3	9	9	53.4	22.876	0	95.555	N/A	N/A	N/A	N/A	N/A		233950	213170	218830	258730	248250	240520	198240	194080	229040		34450	34042	34973	34488.3	381.044	1.10485	34835	34463	34804	34700.7	168.532	0.485672	35843	40226	38626	38231.7	1810.95	4.73677	139	AQCPIVER;GSSNSYAIK;LTNSMMMHGR;QAVDVSPLR;TEWEAATPAVAETPDIK;TIAECLADELINAAK;VNQAIWLLCTGAR;WSTDDVQINDISLQDYIAVK;YLPHSAGR	308
111	Q9Z2U0;Q542H2;Q3UIT9;Q3TN31;A0A338P7D7;Q3THL2;Q9CWH6;B7ZMS4;B7ZMS3;A0A3Q4L361;A0A3Q4EHS3;A0A3Q4EG42;Q8VEB8	Q9Z2U0	Proteasome subunit alpha type-7	Psma7	sp|Q9Z2U0|PSA7_MOUSE Proteasome subunit alpha type-7 OS=Mus musculus OX=10090 GN=Psma7 PE=1 SV=1;tr|Q542H2|Q542H2_MOUSE Proteasome subunit alpha type OS=Mus musculus OX=10090 GN=Psma7 PE=1 SV=1;tr|Q3UIT9|Q3UIT9_MOUSE Proteasome subunit alpha type OS=Mus mu	13	9	9	46.4	27.855	0	39.306	16.653	0.0035567	2.449	0.01806	IGF_50-IGF_100; IGF_C-IGF_100		104900	93969	112420	123080	113930	127860	76012	70546	88516		8538.3	8961.7	8510.1	8670.03	206.561	2.38247	8677.3	8632.2	9317.5	8875.67	312.965	3.52611	7482.7	7440.2	7895.4	7606.1	205.3	2.69916	92	AITVFSPDGHLFQVEYAQEAVK;AITVFSPDGHLFQVEYAQEAVKK;ALLEVVQSGGK;ILNPEEIEK;KICALDDNVCMAFAGLTADAR;LTVEDPVTVEYITR;LYQTDPSGTYHAWK;NIELAVMR;NYTDDAIETDDLTIK	325
112	Q8VEK3;Q8C290;Q3ULH5;Q3TXW2;Q3TWN5;Q3TVV6;O88568;Q3TGN5;Q3TS50	Q8VEK3	Heterogeneous nuclear ribonucleoprotein U	Hnrnpu	sp|Q8VEK3|HNRPU_MOUSE Heterogeneous nuclear ribonucleoprotein U OS=Mus musculus OX=10090 GN=Hnrnpu PE=1 SV=1;tr|Q8C290|Q8C290_MOUSE Uncharacterized protein OS=Mus musculus OX=10090 GN=Hnrnpu PE=2 SV=1;tr|Q3ULH5|Q3ULH5_MOUSE Uncharacterized protein OS=Mus m	9	9	9	18.5	87.917	0	31.299	3492.6	6.3214e-10	9.1992	1.9027e-07	IGF_50-IGF_100; IGF_C-IGF_100		9104	0	0	0	9989.1	10326	125600	88805	94702		0	0	0	0	0	#DIV/0!	0	0	0	0	0	#DIV/0!	6383.9	7000.9	6871.6	6752.13	265.677	3.93471	39	DLPEHAVLK;EKPYFPIPEDCTFIQNVPLEDR;FIEIAAR;GNFTLPEVAECFDEITYVELQKEEAQK;LNTLLQR;LQAALDNEAGGRPAMEPGNGSLDLGGDAAGR;NFILDQTNVSAAAQR;SSGPTSLFAVTVAPPGAR;YNILGTNTIMDK	328
113	Q8K2B3;A0A1Y7VJ55;Q6IWE1	Q8K2B3	Succinate dehydrogenase [ubiquinone] flavoprotein subunit, mitochondrial	Sdha	sp|Q8K2B3|SDHA_MOUSE Succinate dehydrogenase [ubiquinone] flavoprotein subunit, mitochondrial OS=Mus musculus OX=10090 GN=Sdha PE=1 SV=1	3	9	9	23.3	72.585	0	38.591	N/A	N/A	N/A	N/A	N/A		61252	60008	53628	81698	73903	82299	44857	41555	56936		4776.3	5148.6	5204.2	5043.03	189.97	3.76698	5343.8	4994.7	4843.4	5060.63	209.54	4.14059	4605.5	5414.9	4992.3	5004.23	330.544	6.60529	68	AAFGLSEAGFNTACLTK;ACALSIAESCRPGDKVPSIK;AGLPCQDLEFVQFHPTGIYGAGCLITEGCR;GEGGILINSQGER;ISQLYGDLK;LGANSLLDLVVFGR;TGHSLLHTLYGR;VGSVLQEGCEK;VSDAISTQYPVVDHEFDAVVVGAGGAGLR	388
114	Q9CQ65	Q9CQ65	S-methyl-5-thioadenosine phosphorylase	Mtap	sp|Q9CQ65|MTAP_MOUSE S-methyl-5-thioadenosine phosphorylase OS=Mus musculus OX=10090 GN=Mtap PE=1 SV=1	1	9	9	46.6	31.062	0	49.674	114.98	1.644e-05	4.7841	0.00029109	IGF_50-IGF_100; IGF_C-IGF_100; IGF_C-IGF_50		104350	91005	76446	138000	136870	123610	221420	185990	200630		11515	11856	10914	11428.3	389.422	3.40751	13977	13613	15158	14249.3	659.485	4.62818	18802	18773	18971	18848.7	87.3092	0.463211	113	EVLIETAK;GTIVTIEGPR;GVCHIPMAEPFCPK;IGIIGGTGLDDPEILEGR;NVDCVLLAR;SLLLTTIPQIGSMEWSETLR;TSLRPQTFYDGSHCSAR;TWGADVVNMTTVPEVVLAK;YVDTPFGKPSDALILGK	400
115	Q9CY58;A0A0N4SV32;Q3UEI6;Q3UJK2;Q3UMP4;A0A0N4SWH2;Q3V274;A0A0N4SUQ1;A0A0N4SUN8;A0A0N4SVK5;A0A0N4SV40	Q9CY58	SERPINE1 mRNA-binding protein 1	Serbp1	sp|Q9CY58|SERB1_MOUSE SERPINE1 mRNA-binding protein 1 OS=Mus musculus OX=10090 GN=Serbp1 PE=1 SV=2;tr|A0A0N4SV32|A0A0N4SV32_MOUSE Serpine1 mRNA binding protein 1 OS=Mus musculus OX=10090 GN=Serbp1 PE=1 SV=1;tr|Q3UEI6|Q3UEI6_MOUSE Hyaluronan/mRNA-binding pr	11	8	8	28.7	44.714	0	58.255	N/A	N/A	N/A	N/A	N/A		91429	82895	88768	89800	87940	82129	91601	45107	39988		9616.1	9540.1	9435.2	9530.47	74.1656	0.778195	9090.3	9205.7	9131.5	9142.5	47.7496	0.522282	8941	7610.5	7000.3	7850.6	810.274	10.3212	91	EAGGGGVGGPGAK;FDQLFDDESDPFEVLK;KPANDITSQLEINFGDLGR;PGHLQEGFGCVVTNR;RFEKPLEEK;RPDQQLQGDGK;SAAQAAAQTNSNAAGK;SSASAPDVDDPEAFPALA	13
116	P51410;Q5EBQ6;A0A140T8T4;A0A0G2JES3;Q5M9J5;D3Z629;D3YZT0;A0A0G2JFQ3	P51410	Large ribosomal subunit protein uL6	Rpl9	sp|P51410|RL9_MOUSE Large ribosomal subunit protein uL6 OS=Mus musculus OX=10090 GN=Rpl9 PE=1 SV=2;tr|Q5EBQ6|Q5EBQ6_MOUSE Large ribosomal subunit protein uL6 OS=Mus musculus OX=10090 GN=Rpl9 PE=1 SV=1;tr|A0A140T8T4|A0A140T8T4_MOUSE Large ribosomal subunit	8	8	8	60.4	21.881	0	109.24	18.893	0.0025731	2.5895	0.014894	IGF_50-IGF_100; IGF_C-IGF_100		238460	227120	255010	222710	275860	267850	224450	196500	198950		22759	20854	22481	22031.3	840.201	3.81366	23715	23295	23208	23406	221.364	0.945757	20036	19439	20465	19980	420.73	2.10576	172	DELILEGNDIELVSNSAALIQQATTVK;DFNHINVELSLLGK;FLDGIYVSEK;KFLDGIYVSEK;SVYAHFPINVVIQENGSLVEIR;TGVACSVSQAQK;TICSHVQNMIK;TILSNQTVDIPENVEITLK	17
117	P62717;A0A1D5RM85;A0A1D5RLW5;Q3THJ0;A0A1D5RM79;A0A1D5RME4;Q05CK2;A0A1D5RMC7	P62717	Large ribosomal subunit protein eL20	Rpl18a	sp|P62717|RL18A_MOUSE Large ribosomal subunit protein eL20 OS=Mus musculus OX=10090 GN=Rpl18a PE=1 SV=1;tr|A0A1D5RM85|A0A1D5RM85_MOUSE Large ribosomal subunit protein eL20 (Fragment) OS=Mus musculus OX=10090 GN=Rpl18a PE=1 SV=1;tr|A0A1D5RLW5|A0A1D5RLW5_MOU	8	8	8	44.3	20.732	0	32.098	N/A	N/A	N/A	N/A	N/A		97354	105340	118770	93021	117110	122130	96905	100490	52100		8423.9	8969.5	8515.7	8636.37	238.523	2.76185	8663.5	9387.1	8798.6	8949.73	314.145	3.5101	8032.4	8134	7647.4	7937.93	209.583	2.64028	98	AHSIQIMK;CHTPPLYR;DLTTAGAVTQCYR;FWYFVSQLK;IFAPNHVVAK;SGTHNMYR;SSGEIVYCGQVFEK;VEEIAAGK	22
118	Q3TWM9;Q3TWE9;Q3UFE8;B2RUD7;Q8BFQ1;Q3U8C4;Q3U897;Q3U825;Q3U5W2;Q3UAS4;Q3TWL8;Q3TKB2;Q3TIT5;Q3TXP9;Q3TXJ0;Q3UE29;E9PZ00;J3QPG5;Q61207;Q3TWF9;Q3TID4;Q3TKK3	Q3TWM9	Prosaposin	Psap	tr|Q3TWM9|Q3TWM9_MOUSE Prosaposin (Fragment) OS=Mus musculus OX=10090 GN=Psap PE=2 SV=1;tr|Q3TWE9|Q3TWE9_MOUSE Prosaposin OS=Mus musculus OX=10090 GN=Psap PE=2 SV=1;tr|Q3UFE8|Q3UFE8_MOUSE Prosaposin OS=Mus musculus OX=10090 GN=Psap PE=1 SV=1;tr|B2RUD7|B2RU	22	8	8	17.3	58.298	0	44.03	N/A	N/A	N/A	N/A	N/A		339140	286090	226570	307500	334090	350980	317650	233250	285570		28946	27266	26183	27465	1136.73	4.13884	28132	28784	30254	29056.7	887.499	3.05437	28984	28325	27792	28367	487.537	1.71868	245	EVVDSYLPVILDMIK;GCSFLPDPYQK;LGPGVSDICK;LVLYLEHNLEK;LVSDVQTAVK;SLPCDICK;TCEWIHDSSLSASCK;TVVTEAGNLLK	74
119	P62270;Q561N5;F6YVP7;Q3TW65;S4R1N6;A0A3Q4EGP3	P62270	Small ribosomal subunit protein uS13	Rps18	sp|P62270|RS18_MOUSE Small ribosomal subunit protein uS13 OS=Mus musculus OX=10090 GN=Rps18 PE=1 SV=3;tr|Q561N5|Q561N5_MOUSE Small ribosomal subunit protein uS13 OS=Mus musculus OX=10090 GN=Rps18 PE=2 SV=1;tr|F6YVP7|F6YVP7_MOUSE Small ribosomal subunit pro	6	8	8	47.4	17.718	0	36.394	N/A	N/A	N/A	N/A	N/A		200470	153480	220510	184200	222560	239270	207870	178810	198300		13023	12946	13712	13227	344.384	2.60365	13230	13970	13926	13708.7	338.945	2.47249	12843	13961	13796	13533.3	492.765	3.64112	185	AGELTEDEVER;IAFAITAIK;IPDWFLNR;LREDLER;VITIMQNPR;VLNTNIDGR;YAHVVLR;YSQVLANGLDNK	115
120	P14824;Q99JX6;Q3TUI1;F8WIT2;Q3UI56;Q3UDK4;Q3V2Z4;Q8CEX0	P14824	Annexin A6	Anxa6	sp|P14824|ANXA6_MOUSE Annexin A6 OS=Mus musculus OX=10090 GN=Anxa6 PE=1 SV=3;tr|Q99JX6|Q99JX6_MOUSE Annexin OS=Mus musculus OX=10090 GN=Anxa6 PE=2 SV=1;tr|Q3TUI1|Q3TUI1_MOUSE Annexin OS=Mus musculus OX=10090 GN=Anxa6 PE=2 SV=1;tr|F8WIT2|F8WIT2_MOUSE Annexi	8	8	8	12.8	75.884	0	16.543	23.801	0.0014025	2.8531	0.0089822	IGF_50-IGF_100; IGF_C-IGF_100		45972	27382	20644	31030	50007	35600	61363	33542	49704		3654.5	3496.6	3422.3	3524.47	96.8216	2.74713	3770.5	3702	3851	3774.5	60.8947	1.61332	4185.3	4772	4518.5	4491.93	240.255	5.34858	46	GIGTDEATIIDIVTHR;ILISLATGNR;LIVNLMRPLAYCDAK;LVFDEYLK;MLVVLLQGTR;SEIDLLNIR;SELDMLDIR;TLIEILATR	120
121	O09061;Q6RI64;A0A338P7C0;A0A338P7F1	O09061	Proteasome subunit beta type-1	Psmb1	sp|O09061|PSB1_MOUSE Proteasome subunit beta type-1 OS=Mus musculus OX=10090 GN=Psmb1 PE=1 SV=1;tr|Q6RI64|Q6RI64_MOUSE Proteasome subunit beta OS=Mus musculus OX=10090 GN=Psmb1 PE=1 SV=1;tr|A0A338P7C0|A0A338P7C0_MOUSE Proteasome (prosome, macropain) subuni	4	8	8	46.2	26.372	0	38.31	N/A	N/A	N/A	N/A	N/A		60232	45464	87172	58569	82711	90624	66620	38013	42141		6155.2	5556.2	6077.1	5929.5	265.882	4.48405	5701.4	5767.8	5819.1	5762.77	48.1825	0.836099	6352.3	5906.9	5994	6084.4	192.742	3.16781	55	AGGSASAMLQPLLDNQVGFK;AMTTGAIAAMLSTILYSR;DVFISAAER;DVYTGDALR;GAVYSFDPVGSYQR;LSEGFSIHTR;NMQNVEHVPLTLDR;TVIGCSGFHGDCLTLTK	136
122	O88342;Q3TE06;Q9DBM8;Q3TNK2;Q3TJY2;Q80ZI9;Q9DC08;Q3U136;A0A0J9YU05	O88342	WD repeat-containing protein 1	Wdr1	sp|O88342|WDR1_MOUSE WD repeat-containing protein 1 OS=Mus musculus OX=10090 GN=Wdr1 PE=1 SV=3;tr|Q3TE06|Q3TE06_MOUSE Uncharacterized protein (Fragment) OS=Mus musculus OX=10090 GN=Wdr1 PE=2 SV=1;tr|Q9DBM8|Q9DBM8_MOUSE Uncharacterized protein OS=Mus muscul	9	8	8	21.5	66.406	0	19.374	N/A	N/A	N/A	N/A	N/A		43725	74915	55117	54930	42593	55978	35534	21952	27761		4654	4888.3	4205.1	4582.47	283.465	6.18585	4920.3	4554.5	4529.2	4668	178.702	3.82823	4537.2	4235.4	4145.1	4305.9	167.657	3.89366	42	AHDGGIYAISWSPDSTHLLSASGDK;FGAVFLWDTGSSVGEITGHNK;GPVTDVAYSHDGAFLAVCDASK;NIDNPAIADIYTEHAHQVVVAK;SIQCLTVHR;VFASLPQVER;VYSILASTLKDEGK;YTNLTLR	150
123	P08228;Q8C355	P08228	Superoxide dismutase [Cu-Zn]	Sod1	sp|P08228|SODC_MOUSE Superoxide dismutase [Cu-Zn] OS=Mus musculus OX=10090 GN=Sod1 PE=1 SV=2	2	8	8	58.4	15.942	0	30.509	56.537	0.00012794	3.893	0.0016743	IGF_50-IGF_100; IGF_C-IGF_100		204080	217980	209400	244470	257800	248280	160270	142310	162480		18692	18513	18148	18451	226.373	1.22689	18521	18078	17297	17965.3	506.007	2.81657	14594	15363	14834	14930.3	321.248	2.15165	191	DGVANVSIEDR;GDGPVQGTIHFEQK;HGGPADEER;HVGDLGNVTAGK;LACGVIGIAQ;QDDLGKGGNEESTK;TMVVHEK;VISLSGEHSIIGR	163
124	P0DP28;P0DP27;P0DP26;Q3UKW2;A0A3Q4EHJ0;Q9D6P8;P20801;G3UX57;A0A1Y7VK66;Q3UZY7	P0DP28	Calmodulin-3	Calm3	sp|P0DP28|CALM3_MOUSE Calmodulin-3 OS=Mus musculus OX=10090 GN=Calm3 PE=1 SV=1;sp|P0DP27|CALM2_MOUSE Calmodulin-2 OS=Mus musculus OX=10090 GN=Calm2 PE=1 SV=1;sp|P0DP26|CALM1_MOUSE Calmodulin-1 OS=Mus musculus OX=10090 GN=Calm1 PE=1 SV=1;tr|Q3UKW2|Q3UKW2_MO	10	8	8	85.2	16.837	0	106.68	12.056	0.0079118	2.1017	0.033759	IGF_50-IGF_100; IGF_C-IGF_100		509390	458000	492620	471340	534710	469030	391850	251200	318290		44644	43632	45479	44585	755.188	1.69382	40853	40527	39607	40329	527.593	1.30822	36156	25690	25940	29262	4875.86	16.6628	246	ADQLTEEQIAEFK;ADQLTEEQIAEFKEAFSLFDKDGDGTITTK;EADIDGDGQVNYEEFVQMMTAK;EAFSLFDKDGDGTITTK;ELGTVMR;MKDTDSEEEIREAFR;SLGQNPTEAELQDMINEVDADGNGTIDFPEFLTMMAR;VFDKDGNGYISAAELR	169
125	P24527	P24527	Leukotriene A-4 hydrolase	Lta4h	sp|P24527|LKHA4_MOUSE Leukotriene A-4 hydrolase OS=Mus musculus OX=10090 GN=Lta4h PE=1 SV=4	1	8	8	17.2	69.05	0	23.142	N/A	N/A	N/A	N/A	N/A		47142	49810	38059	54385	71738	57013	28438	0	8184.9		3699	4000.2	3932.9	3877.37	129.082	3.32912	4065.8	3762.1	3606.2	3811.37	190.838	5.00706	3696.6	0	0	1232.2	1742.59	141.421	49	DLSSHQLNEFLAQVLQK;EEDLSSFSIADLK;ELVALMSAIR;LTYTAEVSVPK;SANEFSETESMLK;SLSNVIAHEISHSWTGNLVTNK;VVINGQEVK;WEEAIPLALK	199
126	P61255;Q4FZH2;B1ARA3;Q3U7N1;B1ARA5	P61255	Large ribosomal subunit protein uL24	Rpl26	sp|P61255|RL26_MOUSE Large ribosomal subunit protein uL24 OS=Mus musculus OX=10090 GN=Rpl26 PE=1 SV=1;tr|Q4FZH2|Q4FZH2_MOUSE Large ribosomal subunit protein uL24 OS=Mus musculus OX=10090 GN=Rpl26 PE=1 SV=1;tr|B1ARA3|B1ARA3_MOUSE Large ribosomal subunit pro	5	8	8	38.6	17.258	0	18.558	N/A	N/A	N/A	N/A	N/A		95643	34832	93889	100400	103630	114990	37623	59161	50054		7538.1	5267.8	7641.1	6815.67	1095.31	16.0705	7516.9	7877.1	8608.2	8000.73	454.017	5.6747	5879.8	6820.2	6994.6	6564.87	489.62	7.45818	82	ANGTTVHVGIHPSK;DDEVQVVR;FNPFVTSDR;IMSSPLSK;KDDEVQVVR;KIMSSPLSK;YKEETIEK;YVIYIER	256
127	P62751;Q91YK6;Q4V9X9;Q5M9M5	P62751	Large ribosomal subunit protein uL23	Rpl23a	sp|P62751|RL23A_MOUSE Large ribosomal subunit protein uL23 OS=Mus musculus OX=10090 GN=Rpl23a PE=1 SV=1;tr|Q91YK6|Q91YK6_MOUSE Large ribosomal subunit protein uL23 (Fragment) OS=Mus musculus OX=10090 GN=Rpl23a PE=2 SV=1;tr|Q4V9X9|Q4V9X9_MOUSE Large ribosom	4	8	8	34.6	17.695	0	34.621	10.246	0.011617	1.9349	0.041687	IGF_C-IGF_100		179380	174950	171140	195450	206650	216010	162420	108290	150390		20785	20458	20948	20730.3	203.742	0.982822	18805	19268	20299	19457.3	624.443	3.2093	16788	18741	18140	17889.7	816.722	4.56533	117	FPLTTESAMK;KLYDIDVAK;LAPDYDALDVANK;LDHYAIIK;LYDIDVAK;NKLDHYAIIK;VNTLIRPDGEK;VNTLIRPDGEKK	272
128	Q9R1P4;Q3TS44;A0A1B0GS70;Q8BTU5;Q9JHS5	Q9R1P4	Proteasome subunit alpha type-1	Psma1	sp|Q9R1P4|PSA1_MOUSE Proteasome subunit alpha type-1 OS=Mus musculus OX=10090 GN=Psma1 PE=1 SV=1;tr|Q3TS44|Q3TS44_MOUSE Proteasome subunit alpha type OS=Mus musculus OX=10090 GN=Psma1 PE=1 SV=1;tr|A0A1B0GS70|A0A1B0GS70_MOUSE Proteasome subunit alpha 1 OS=M	5	8	8	36.5	29.546	0	22.093	N/A	N/A	N/A	N/A	N/A		49033	60927	62186	58776	68868	63572	52631	38689	49652		4482.3	5026.3	4856.2	4788.27	227.223	4.74541	4445.5	4346.8	4566.6	4452.97	89.8882	2.01861	3976	4605.1	4171.4	4250.83	262.899	6.18465	57	ETLPAEQDLTTK;FVFDRPLPVSR;HMSEFMECNLDELVK;IHQIEYAMEAVK;ILHVDNHIGISIAGLTADAR;LVSLIGSK;QGSATVGLK;THAVLVALK	326
129	Q9Z2U1;Q3UPK6;Q3TUX3;Q3TUI9	Q9Z2U1	Proteasome subunit alpha type-5	Psma5	sp|Q9Z2U1|PSA5_MOUSE Proteasome subunit alpha type-5 OS=Mus musculus OX=10090 GN=Psma5 PE=1 SV=1;tr|Q3UPK6|Q3UPK6_MOUSE Proteasome subunit alpha type OS=Mus musculus OX=10090 GN=Psma5 PE=1 SV=1;tr|Q3TUX3|Q3TUX3_MOUSE Proteasome subunit alpha type OS=Mus mu	4	8	8	53.5	26.411	0	46.192	N/A	N/A	N/A	N/A	N/A		84692	48430	37796	47730	68184	75800	86627	44461	62600		5572.6	5337.9	5350.7	5420.4	107.748	1.98783	5315.8	5981.7	5663.3	5653.6	271.939	4.81002	5824.9	6247.4	5998.5	6023.6	173.396	2.8786	65	AIGSASEGAQSSLQEVYHK;GPQLFHMDPSGTFVQCDAR;GVNTFSPEGR;ITSPLMEPSSIEK;IVEIDAHIGCAMSGLIADAK;LFQVEYAIEAIK;LNATNIELATVQPGQNFHMFTK;PFGVALLFGGVDEK	327
130	Q64433;Q4KL76;Q9JI95	Q64433	10 kDa heat shock protein, mitochondrial	Hspe1	sp|Q64433|CH10_MOUSE 10 kDa heat shock protein, mitochondrial OS=Mus musculus OX=10090 GN=Hspe1 PE=1 SV=2;tr|Q4KL76|Q4KL76_MOUSE 10 kDa heat shock protein, mitochondrial OS=Mus musculus OX=10090 GN=Hspe1 PE=1 SV=1;tr|Q9JI95|Q9JI95_MOUSE CPN10-like protein	3	8	8	74.5	10.963	0	32.853	11.503	0.0088507	2.053	0.035521	IGF_50-IGF_100; IGF_C-IGF_100		412560	395850	399350	435610	416530	396990	343830	327240	346350		36839	36611	37199	36883	242.058	0.656286	36777	36142	35583	36167.3	487.777	1.34867	32649	34377	34805	33943.7	931.993	2.74571	254	DSDILGK;FLPLFDR;GGIMLPEK;SAAETVTK;SGEIEPVSVK;VLLPEYGGTK;VLQATVVAVGSGGK;VVLDDKDYFLFR	355
131	Q99020;Q544Z3;Q3TMZ8;Q9D6G1;Q80XR6;Q20BD0;Q8CIR3	Q99020	Heterogeneous nuclear ribonucleoprotein A/B	Hnrnpab	sp|Q99020|ROAA_MOUSE Heterogeneous nuclear ribonucleoprotein A/B OS=Mus musculus OX=10090 GN=Hnrnpab PE=1 SV=1;tr|Q544Z3|Q544Z3_MOUSE S1 protein D2 OS=Mus musculus OX=10090 GN=Hnrnpab PE=1 SV=1;tr|Q3TMZ8|Q3TMZ8_MOUSE RRM domain-containing protein OS=Mus mu	7	8	8	30.9	30.831	0	55.947	N/A	N/A	N/A	N/A	N/A		170150	139290	147580	165100	183240	184640	150600	98016	145620		27045	25944	26505	26498	449.509	1.69639	25612	26604	26816	26344	524.788	1.99206	23921	27297	25404	25540.7	1381.63	5.40953	132	EVYQQQQYGSGGR;EYFGQFGEIEAIELPIDPK;FHTVSGSK;GFGFILFK;GSGGGQGSTNYGK;IFVGGLNPEATEEK;MFVGGLSWDTSK;MFVGGLSWDTSKK	360
132	Q9CXW4;Q8VC94;A2BH06	Q9CXW4	Large ribosomal subunit protein uL5	Rpl11	sp|Q9CXW4|RL11_MOUSE Large ribosomal subunit protein uL5 OS=Mus musculus OX=10090 GN=Rpl11 PE=1 SV=4;tr|Q8VC94|Q8VC94_MOUSE Large ribosomal subunit protein uL5 OS=Mus musculus OX=10090 GN=Rpl11 PE=2 SV=1;tr|A2BH06|A2BH06_MOUSE Large ribosomal subunit prote	3	8	8	40.4	20.252	0	45.748	26.474	0.0010545	2.977	0.0070534	IGF_50-IGF_100; IGF_C-IGF_100		176460	179160	181820	181840	191760	205780	153390	131090	157170		21771	22029	21539	21779.7	200.136	0.91891	20409	21197	22146	21250.7	710.142	3.34174	18060	18832	18913	18601.7	384.441	2.0667	165	AEEILEK;AQDQGEKENPMR;IAVHCTVR;KLCLNICVGESGDR;LCLNICVGESGDR;PGFSIADK;VLEQLTGQTPVFSK;YDGIILPGK	406
133	Q9QUM9;E0CXB1;E0CYT2	Q9QUM9	Proteasome subunit alpha type-6	Psma6	sp|Q9QUM9|PSA6_MOUSE Proteasome subunit alpha type-6 OS=Mus musculus OX=10090 GN=Psma6 PE=1 SV=1;tr|E0CXB1|E0CXB1_MOUSE Proteasome subunit alpha 6 OS=Mus musculus OX=10090 GN=Psma6 PE=1 SV=1	3	8	8	38.6	27.372	0	33.617	N/A	N/A	N/A	N/A	N/A		120170	98172	128930	103820	122900	125960	96657	70812	117460		7411.4	7611.1	7832.4	7618.3	171.948	2.25704	7161.7	7774.1	7270.4	7402.07	266.784	3.60418	6930.6	6710.3	6955.7	6865.53	110.244	1.60576	105	AINQGGLTSVAVR;GKDCAVIVTQK;HITIFSPEGR;ILTEAEIDAHLVALAERD;LLDSSTVTHLFK;LYQVEYAFK;QTESTSFLEK;YGYEIPVDMLCK	415
134	Q8CGP5;C0HKE8;B2RVF0;A3KPD0;C0HKE6;C0HKE9;A2AB79;C0HKE7;C0HKE2;Q8CGP7;C0HKE1;C0HKE4;C0HKE3;A0AUV1;Q8CGP6;Q8BFU2;C0HKE5	Q8CGP5	Histone H2A type 1-F	Hist1h2af	sp|Q8CGP5|H2A1F_MOUSE Histone H2A type 1-F OS=Mus musculus OX=10090 GN=Hist1h2af PE=1 SV=3;sp|C0HKE8|H2A1O_MOUSE Histone H2A type 1-O OS=Mus musculus OX=10090 GN=Hist1h2ao PE=1 SV=1;tr|B2RVF0|B2RVF0_MOUSE Histone H2A OS=Mus musculus OX=10090 GN=Hist1h2ad P	17	7	7	40.8	14.161	0	100.6	N/A	N/A	N/A	N/A	N/A		1567100	1552900	1535500	1655100	1653000	1678400	1065200	1439000	1496200		165400	177870	168670	170647	5279.24	3.09367	165760	169480	172290	169177	2674.48	1.58088	144540	170700	166830	160690	11528.5	7.1744	271	AGLQFPVGR;HLQLAIR;HLQLAIRNDEELNK;KGNYSER;NDEELNK;NDEELNKLLGR;VTIAQGGVLPNIQAVLLPK	47
135	P84099;A2A547;Q5I0T8	P84099	Large ribosomal subunit protein eL19	Rpl19	sp|P84099|RL19_MOUSE Large ribosomal subunit protein eL19 OS=Mus musculus OX=10090 GN=Rpl19 PE=1 SV=1;tr|A2A547|A2A547_MOUSE Ribosomal protein L19 OS=Mus musculus OX=10090 GN=Rpl19 PE=1 SV=1;tr|Q5I0T8|Q5I0T8_MOUSE Ribosomal protein L19 OS=Mus musculus OX=1	3	7	7	31.1	23.466	0	27.573	N/A	N/A	N/A	N/A	N/A		86470	99829	83736	89854	89424	90460	110950	77401	109730		10125	10767	9389.3	10093.8	562.877	5.57648	10311	10280	10182	10257.7	54.9808	0.535997	9487.1	10688	9428.4	9867.83	580.44	5.88215	85	HMYHSLYLK;ILMEHIHK;KVWLDPNETNEIANANSR;LASSVLR;LLADQAEAR;TLSKEEETKK;VWLDPNETNEIANANSR	52
136	P57776;E9QN08;Q80T06;Q91VK2;A0A0R4J1L2;A0A0R4J1E2;F6ZFU0;D3YY68;D3YUQ9;D3Z7N2;D3YZT9;Q8BW50	P57776	Elongation factor 1-delta	Eef1d	sp|P57776|EF1D_MOUSE Elongation factor 1-delta OS=Mus musculus OX=10090 GN=Eef1d PE=1 SV=3;tr|E9QN08|E9QN08_MOUSE Elongation factor 1-delta (Fragment) OS=Mus musculus OX=10090 GN=Eef1d PE=1 SV=1;tr|Q80T06|Q80T06_MOUSE Elongation factor 1-delta OS=Mus muscu	12	7	7	36.7	31.293	0	39.376	N/A	N/A	N/A	N/A	N/A		114270	115200	80600	124420	82815	101480	120720	80399	84503		8977.3	9886.1	9807.6	9557	411.161	4.30219	9666.8	9020	8694.9	9127.23	403.957	4.42584	9584.5	10092	9105.2	9593.9	402.914	4.19969	92	ATNFLAHEK;GVVQDLQQAISK;ITSLEVENQNLR;LVPVGYGIR;SIQLDGLVWGASK;SLAGSSGPGASSGPGGDHSELIVR;SSILLDVKPWDDETDMAQLETCVR	112
137	Q99L47;F8WJK8;Q3U9V1;Q3U8D2;Q3U3N7;Q3TGW8;E9Q1V0;E9Q1X9	Q99L47	Hsc70-interacting protein	St13	sp|Q99L47|F10A1_MOUSE Hsc70-interacting protein OS=Mus musculus OX=10090 GN=St13 PE=1 SV=1;tr|F8WJK8|F8WJK8_MOUSE Suppression of tumorigenicity 13 OS=Mus musculus OX=10090 GN=St13 PE=1 SV=1;tr|Q3U9V1|Q3U9V1_MOUSE STI1 domain-containing protein OS=Mus muscu	8	7	7	23.2	41.655	0	32.834	N/A	N/A	N/A	N/A	N/A		100560	89928	88891	103580	110440	99419	92280	98540	77273		7849.2	7532.5	8027	7802.9	204.516	2.62103	7282.3	7268	8077	7542.43	378.041	5.01219	7320.7	8022.2	7610.6	7651.17	287.819	3.76177	102	AIDLFTDAIK;AIEINPDSAQPYK;KGAAIEALNDGELQK;LDYDEDASAMLR;LLGHWEEAAHDLALACK;QDPSVLHTEEMR;VMNLISK	121
138	O08553;P97427;Q3TY94;Q71H75;Q3TXY0;Q6P1J1	O08553	Dihydropyrimidinase-related protein 2	Dpysl2	sp|O08553|DPYL2_MOUSE Dihydropyrimidinase-related protein 2 OS=Mus musculus OX=10090 GN=Dpysl2 PE=1 SV=2	6	7	7	23.4	62.277	0	18.277	N/A	N/A	N/A	N/A	N/A		26048	43433	38798	38142	35321	47466	72260	46760	45880		6052.1	5976.9	5196.4	5741.8	386.876	6.73789	6175.5	5712.1	6005.2	5964.27	191.384	3.20884	6347.7	7588.3	6147.7	6694.57	637.218	9.51843	36	AALAGGTTMIIDHVVPEPGTSLLAAFDQWR;GLYDGPVCEVSVTPK;GTVVYGEPITASLGTDGSHYWSK;ILDLGITGPEGHVLSRPEEVEAEAVNR;IVLEDGTLHVTEGSGR;QIGENLIVPGGVK;SAAEVIAQAR	131
139	O54724;Q3U4N4;Q3TER0	O54724	Caveolae-associated protein 1	Cavin1	sp|O54724|CAVN1_MOUSE Caveolae-associated protein 1 OS=Mus musculus OX=10090 GN=Cavin1 PE=1 SV=1;tr|Q3U4N4|Q3U4N4_MOUSE Caveolae-associated protein 1 OS=Mus musculus OX=10090 GN=Cavin1 PE=2 SV=1;tr|Q3TER0|Q3TER0_MOUSE Uncharacterized protein OS=Mus musculu	3	7	7	24.7	43.953	0	38.711	N/A	N/A	N/A	N/A	N/A		63007	64890	62937	74109	68864	74589	65667	43443	57096		6733.6	5917.2	5554.2	6068.33	493.205	8.12752	6282.4	5719.9	6133.1	6045.13	237.915	3.93564	5099.8	6451.3	6083.7	5878.27	570.55	9.70609	58	ATEEPSGTGSDELIK;EGEVEVLK;IIGAVDQIQLTQAQLEER;KLEVNEAELLR;QAEMEGAVQSIQGELSK;SDQVNGVLVLSLLDK;VMIYQDEVKLPAK	142
140	O55142;Q8BQV7;Q6ZWX1;Q9DC85	O55142	Large ribosomal subunit protein eL33	Rpl35a	sp|O55142|RL35A_MOUSE Large ribosomal subunit protein eL33 OS=Mus musculus OX=10090 GN=Rpl35a PE=1 SV=2;tr|Q8BQV7|Q8BQV7_MOUSE Large ribosomal subunit protein eL33 OS=Mus musculus OX=10090 GN=Rpl35a PE=2 SV=1;tr|Q6ZWX1|Q6ZWX1_MOUSE Large ribosomal subunit	4	7	7	47.3	12.554	0	16.118	N/A	N/A	N/A	N/A	N/A		62795	63336	60335	70860	80691	78753	71571	40570	70475		6730.3	5843.4	6416.3	6330	367.182	5.80066	6143.1	5970.6	6021.6	6045.1	72.3568	1.19695	5623.4	5343.7	5567.8	5511.63	120.897	2.19348	86	AHGNSGMVR;DETEFYLGK;EHTALLK;IEGVYAR;NNTVTPGGKPNK;VMLYPSR;VMLYPSRI	144
141	O55234;Q8BTY5	O55234	Proteasome subunit beta type-5	Psmb5	sp|O55234|PSB5_MOUSE Proteasome subunit beta type-5 OS=Mus musculus OX=10090 GN=Psmb5 PE=1 SV=3;tr|Q8BTY5|Q8BTY5_MOUSE Proteasome (prosome, macropain) subunit, beta type 5 OS=Mus musculus OX=10090 GN=Psmb5 PE=1 SV=1	2	7	7	34.1	28.532	0	23.352	N/A	N/A	N/A	N/A	N/A		37560	68535	22309	29954	64616	59514	42133	43512	50228		4755.1	5529.1	4792.4	5025.53	356.401	7.0918	4461.2	4747	4667.6	4625.27	120.456	2.60431	4622	4701.8	4823.3	4715.7	82.7661	1.75512	44	AIYQATYR;ATAGAYIASQTVK;DAYSGGAVNLYHVR;FLHGVIVAADSR;LLANMVYQYK;VEEAYDLAR;VIEINPYLLGTMAGGAADCSFWER	145
142	P08030;A0A1D5RLR6	P08030	Adenine phosphoribosyltransferase	Aprt	sp|P08030|APT_MOUSE Adenine phosphoribosyltransferase OS=Mus musculus OX=10090 GN=Aprt PE=1 SV=2	2	7	7	62.8	19.724	0	48.034	10.031	0.012202	1.9136	0.043086	IGF_C-IGF_100		18415	8326.9	10862	44949	22679	48093	108550	85145	94416		3400.5	0	0	1133.5	1603.01	141.421	5011.1	3704.8	4648	4454.63	550.544	12.3589	8663.9	7783.2	8070.8	8172.63	366.684	4.48673	60	AEVVECVSLVELTSLK;GFLFGPSLAQELGVGCVLIR;IDYIAGLDSR;LGPIPFFSLLQYD;LPGPTVSASYSLEYGK;SFPDFPIPGVLFR;VVIVDDLLATGGTMFAACDLLHQLR	161
143	P19253;Q5M9M0;A0A1B0GSQ6;A0A1B0GS68;A0A1B0GSC2;A0A1B0GSB2;Q3TDS9;A0A1B0GTA1;A0A1B0GQW6;A0A1B0GSL5;A0A1B0GRH1;A0A1B0GSF0;A0A1B0GT00;A0A1B0GSJ2	P19253	Large ribosomal subunit protein uL13	Rpl13a	sp|P19253|RL13A_MOUSE Large ribosomal subunit protein uL13 OS=Mus musculus OX=10090 GN=Rpl13a PE=1 SV=4;tr|Q5M9M0|Q5M9M0_MOUSE Large ribosomal subunit protein uL13 OS=Mus musculus OX=10090 GN=Rpl13a PE=1 SV=1;tr|A0A1B0GSQ6|A0A1B0GSQ6_MOUSE Large ribosomal	14	7	7	32	23.464	0	28.549	N/A	N/A	N/A	N/A	N/A		156280	143900	145790	135270	147200	152360	98163	120050	130480		15334	15094	15041	15156.3	127.479	0.841094	13930	14383	16038	14783.7	906.023	6.12854	12959	15227	14158	14114.7	926.414	6.56348	112	AEGQVLVLDGR;CEGINISGNFYR;LAAIVAK;LAHEVGWK;MVVPAALK;RGQAALER;YQAVTATLEEK	192
144	P34022;H7BX22;Q3U6M5;O08846	P34022	Ran-specific GTPase-activating protein	Ranbp1	sp|P34022|RANG_MOUSE Ran-specific GTPase-activating protein OS=Mus musculus OX=10090 GN=Ranbp1 PE=1 SV=2;tr|H7BX22|H7BX22_MOUSE RAN binding protein 1 OS=Mus musculus OX=10090 GN=Ranbp1 PE=1 SV=1;tr|Q3U6M5|Q3U6M5_MOUSE RanBD1 domain-containing protein OS=Mu	4	7	7	48.8	23.596	0	22.145	N/A	N/A	N/A	N/A	N/A		69971	64910	49255	71783	79402	79875	66641	42430	70590		10255	9977.5	9145.1	9792.53	471.614	4.81605	10248	9769.3	9617.5	9878.27	268.686	2.71997	8525.4	9014.5	9099.5	8879.8	252.99	2.84905	74	AWVWNTHADFADECPKPELLAIR;DSHEDHDTSTENADESNHDPQFEPIVSLPEQEIK;FASENDLPEWK;FLNAENAQK;LEALSVR;TLEEDEEELFK;VAEKLEALSVR	218
145	P35979;Q5BLK0;Q3TIQ2;Q8C2K0;Q6DI58	P35979	Large ribosomal subunit protein uL11	Rpl12	sp|P35979|RL12_MOUSE Large ribosomal subunit protein uL11 OS=Mus musculus OX=10090 GN=Rpl12 PE=1 SV=2;tr|Q5BLK0|Q5BLK0_MOUSE Large ribosomal subunit protein uL11 OS=Mus musculus OX=10090 GN=Rpl12 PE=1 SV=1;tr|Q3TIQ2|Q3TIQ2_MOUSE Large ribosomal subunit pro	5	7	7	59.4	17.804	0	77.629	11.385	0.0090699	2.0424	0.035921	IGF_C-IGF_100; IGF_C-IGF_50		223860	217380	226130	232130	273420	259710	244730	230190	207040		14574	14956	15338	14956	311.902	2.08546	16030	16404	16301	16245	157.736	0.970982	16016	17274	16379	16556.3	528.663	3.19311	150	CTGGEVGATSALAPK;EILGTAQSVGCNVDGR;HPHDIIDDINSGAVECPAS;HSGNITFDEIVNIAR;IGPLGLSPK;KVGDDIAK;QAQIEVVPSASALIIK	221
146	P35980;Q642K1;Q58EW0;A0A1B0GSS8;A0A1B0GQU8;Q0QEW9;A0A1B0GSA8;A0A1B0GSF7;A0A1B0GRZ3;A0A1B0GS28	P35980	Large ribosomal subunit protein eL18	Rpl18	sp|P35980|RL18_MOUSE Large ribosomal subunit protein eL18 OS=Mus musculus OX=10090 GN=Rpl18 PE=1 SV=3;tr|Q642K1|Q642K1_MOUSE Ribosomal protein L18 OS=Mus musculus OX=10090 GN=Rpl18 PE=2 SV=1;tr|Q58EW0|Q58EW0_MOUSE Rpl18 protein OS=Mus musculus OX=10090 GN=	10	7	7	34	21.644	0	52.44	32.996	0.00057888	3.2374	0.0051248	IGF_50-IGF_100; IGF_C-IGF_100		281150	248300	245620	291930	334230	289940	164530	183570	211430		35558	36981	34392	35643.7	1058.69	2.9702	34415	36198	35968	35527	791.889	2.22898	30189	27610	28109	28636	1116.87	3.90024	151	GTVLLSGPR;ILTFDQLALESPK;SQDIYLR;TAVVVGTVTDDVR;TNRPPLSLSR;TNSTFNQVVLK;TNSTFNQVVLKR	222
147	P41105;Q5M9N5;Q5M9J8;F6Z0X0	P41105	Large ribosomal subunit protein eL28	Rpl28	sp|P41105|RL28_MOUSE Large ribosomal subunit protein eL28 OS=Mus musculus OX=10090 GN=Rpl28 PE=1 SV=2;tr|Q5M9N5|Q5M9N5_MOUSE Large ribosomal subunit protein eL28 OS=Mus musculus OX=10090 GN=Rpl28 PE=2 SV=1;tr|Q5M9J8|Q5M9J8_MOUSE Large ribosomal subunit pro	4	7	7	46	15.733	0	21.985	12.987	0.0066077	2.18	0.029685	IGF_50-IGF_100; IGF_C-IGF_100		195040	178650	161570	193780	173330	200060	151760	126370	71292		19692	19468	18670	19276.7	438.617	2.27538	18713	18471	18985	18723	209.959	1.12139	16508	16849	14555	15970.7	1010.66	6.32823	147	KPATSYVR;NCSSFLIK;QTYSTEPNNLK;SAHLQWMVVR;SQKPVVVK;TVGVEPAADGK;YNGLIHR	225
148	P43276;Q1WWK3	P43276	Histone H1.5	H1-5	sp|P43276|H15_MOUSE Histone H1.5 OS=Mus musculus OX=10090 GN=H1-5 PE=1 SV=2;tr|Q1WWK3|Q1WWK3_MOUSE Hist1h1b protein (Fragment) OS=Mus musculus OX=10090 GN=H1f5 PE=2 SV=1	2	11	7	38.1	22.576	0	18.612	10.716	0.010464	1.9803	0.038884	IGF_C-IGF_100		53529	80492	72738	81012	79912	91372	45654	47578	36929		8109.8	8423.8	8282.7	8272.1	128.409	1.55231	7948	7493.3	7814.3	7751.87	190.808	2.46144	6866.6	6843.1	7612	7107.23	357.053	5.0238	68	AASGEAKPK;ALAAGGYDVEK;ATGPPVSELITK;GGVSLPALKK;GTGASGSFK;GTLVQTK;KAASGEAKPK;KATGPPVSELITK;KPAAAGVK;PAAAGVKK;SETAPAETAAPAPVEK	227
149	P54728;Q3TJ52;Q3UQN3;Q3U041;Q6NVC3;P54726;Q8CAP3;Q9D717;Q8BRA9;Q3TN85	P54728	UV excision repair protein RAD23 homolog B	Rad23b	sp|P54728|RD23B_MOUSE UV excision repair protein RAD23 homolog B OS=Mus musculus OX=10090 GN=Rad23b PE=1 SV=2;tr|Q3TJ52|Q3TJ52_MOUSE UV excision repair protein RAD23 OS=Mus musculus OX=10090 GN=Rad23b PE=2 SV=1;tr|Q3UQN3|Q3UQN3_MOUSE UV excision repair pro	10	7	7	18.8	43.512	0	28.271	N/A	N/A	N/A	N/A	N/A		56166	66178	66245	56546	83148	65618	45894	30282	35804		4570.2	5223.3	4988.1	4927.2	270.082	5.48145	4904.7	4438.2	4987.1	4776.67	241.685	5.05969	4848	5001.5	4581.4	4810.3	173.565	3.60819	77	AVEYLLMGIPGDR;EQVIAALR;IDIDPEETVK;ILSDDTALK;NFVVVMVTKPK;QIIQQNPSLLPALLQQIGR;TLQQQTFK	250
150	P61358;Q5BLJ9;Q9CSM4;A2A4Q0	P61358	Large ribosomal subunit protein eL27	Rpl27	sp|P61358|RL27_MOUSE Large ribosomal subunit protein eL27 OS=Mus musculus OX=10090 GN=Rpl27 PE=1 SV=2;tr|Q5BLJ9|Q5BLJ9_MOUSE 60S ribosomal protein L27 OS=Mus musculus OX=10090 GN=Rpl27 PE=1 SV=1;tr|Q9CSM4|Q9CSM4_MOUSE 60S ribosomal protein L27 (Fragment) O	4	7	7	50.7	15.798	0	30.493	N/A	N/A	N/A	N/A	N/A		228730	211640	213470	215180	233050	195820	154620	152570	176990		18097	18196	17557	17950	280.817	1.56444	16938	18259	16183	17126.7	857.959	5.00949	14323	15179	16321	15274.3	818.461	5.35841	143	DVFRDPALK;KVTAAMGK;NIDDGTSDRPYSHALVAGIDR;NIDDGTSDRPYSHALVAGIDRYPR;VVLVLAGR;VYNYNHLMPTR;YSVDIPLDK	257
151	P62245;Q5M9M4;F8WJ41;D3Z712;D3YVB4	P62245	Small ribosomal subunit protein uS8	Rps15a	sp|P62245|RS15A_MOUSE Small ribosomal subunit protein uS8 OS=Mus musculus OX=10090 GN=Rps15a PE=1 SV=2;tr|Q5M9M4|Q5M9M4_MOUSE Small ribosomal subunit protein uS8 OS=Mus musculus OX=10090 GN=Rps15a PE=1 SV=1;tr|F8WJ41|F8WJ41_MOUSE 40S ribosomal protein S15a	5	7	7	56.9	14.839	0	20.784	N/A	N/A	N/A	N/A	N/A		131600	75719	121230	130420	120050	105700	140150	125790	132710		13088	11802	12604	12498	530.331	4.24332	12625	11623	13189	12479	647.599	5.18951	12867	13405	12852	13041.3	257.224	1.97238	124	CGVISPR;FLTVMMK;HGYIGEFEIIDDHR;IVVNLTGR;MNVLADALK;QFGFIVLTTSAGIMDHEEAR;WQNNLLPSR	262
152	P62301;Q921R2;Q5BLJ7;A0A0U1RQ71	P62301	Small ribosomal subunit protein uS15	Rps13	sp|P62301|RS13_MOUSE Small ribosomal subunit protein uS15 OS=Mus musculus OX=10090 GN=Rps13 PE=1 SV=2;tr|Q921R2|Q921R2_MOUSE Small ribosomal subunit protein uS15 OS=Mus musculus OX=10090 GN=Rps13 PE=1 SV=1;tr|Q5BLJ7|Q5BLJ7_MOUSE Small ribosomal subunit pro	4	7	7	43.7	17.222	0	33.57	N/A	N/A	N/A	N/A	N/A		194900	177870	155400	224270	201330	181170	168990	142490	181150		13743	14119	14104	13988.7	173.82	1.24258	15152	14059	12172	13794.3	1230.89	8.92316	12708	12316	13392	12805.3	444.634	3.47226	168	DSHGVAQVR;GLAPDLPEDLYHLIK;GLSQSALPYR;GLTPSQIGVILR;KGLTPSQIGVILR;LILIESR;LTSDDVKEQIYK	266
153	P62889;Q58DZ3;Q497D7;Q5PR15;A0A2I3BQF4	P62889	Large ribosomal subunit protein eL30	Rpl30	sp|P62889|RL30_MOUSE Large ribosomal subunit protein eL30 OS=Mus musculus OX=10090 GN=Rpl30 PE=1 SV=2;tr|Q58DZ3|Q58DZ3_MOUSE Large ribosomal subunit protein eL30 OS=Mus musculus OX=10090 GN=Rpl30 PE=1 SV=1;tr|Q497D7|Q497D7_MOUSE Large ribosomal subunit pro	5	7	7	67	12.784	0	46.422	N/A	N/A	N/A	N/A	N/A		191160	186200	200170	211480	201050	234930	203870	176230	161970		30567	32584	31530	31560.3	823.716	2.60997	32066	29458	32221	31248.3	1267.54	4.05634	28696	30367	26811	28624.7	1452.61	5.07467	108	KSEIEYYAMLAK;KSLESINSR;LVILANNCPALR;SLESINSR;SMPEQTGEK;TGVHHYSGNNIELGTACGK;VCTLAIIDPGDSDIIR	280
154	P63276;Q5M9L7;Q8BT90;Q3TK12	P63276	Small ribosomal subunit protein eS17	Rps17	sp|P63276|RS17_MOUSE Small ribosomal subunit protein eS17 OS=Mus musculus OX=10090 GN=Rps17 PE=1 SV=2;tr|Q5M9L7|Q5M9L7_MOUSE Small ribosomal subunit protein eS17 OS=Mus musculus OX=10090 GN=Rps17 PE=1 SV=1;tr|Q8BT90|Q8BT90_MOUSE Small ribosomal subunit pro	4	7	7	59.3	15.524	0	65.671	18.396	0.0027564	2.5597	0.015654	IGF_C-IGF_100		140790	148570	120710	120050	140560	143510	138760	144420	170770		10181	10244	10190	10205	27.8209	0.27262	10701	10999	11248	10982.7	223.61	2.03603	11674	11399	12438	11837	439.551	3.71336	114	DNYVPEVSALDQEIIEVDPDTK;DNYVPEVSALDQEIIEVDPDTKEMLK;IAGYVTHLMK;LGNDFHTNKR;LLDFGSLSNLQVTQPTVGMNFK;VCEEIAIIPSK;VCEEIAIIPSKK	294
155	P97807;H3BKG7	P97807	Fumarate hydratase, mitochondrial	Fh	sp|P97807|FUMH_MOUSE Fumarate hydratase, mitochondrial OS=Mus musculus OX=10090 GN=Fh PE=1 SV=3	2	7	7	22.3	54.356	0	37.569	N/A	N/A	N/A	N/A	N/A		32297	23384	53407	57498	69958	63919	48708	18968	25194		3672.9	3950.4	4005.6	3876.3	145.58	3.75565	4103.5	4435	4449.9	4329.47	159.898	3.69326	4490.7	3648.1	4113.4	4084.07	344.615	8.43803	62	AIEMLGGELGSK;ETAIELGYLTAEQFDEWVKPK;IYELAAGGTAVGTGLNTR;LHDALSAK;LMNESLMLVTALNPHIGYDK;MPIPVIQAFGILK;SGLGELILPENEPGSSIMPGK	309
156	P99027;A0A5F8MPY2	P99027	Large ribosomal subunit protein P2	Rplp2	sp|P99027|RLA2_MOUSE Large ribosomal subunit protein P2 OS=Mus musculus OX=10090 GN=Rplp2 PE=1 SV=3;tr|A0A5F8MPY2|A0A5F8MPY2_MOUSE Large ribosomal subunit protein P2 OS=Mus musculus OX=10090 GN=Rplp2-ps1 PE=3 SV=1	2	7	7	77.4	11.651	0	124.06	N/A	N/A	N/A	N/A	N/A		426920	429220	409320	476180	428210	464030	362160	348730	352560		40290	41185	38740	40071.7	1010.04	2.52057	40025	38582	39215	39274	590.578	1.50374	33430	38379	36639	36149.3	2049.87	5.67057	200	ILDSVGIEADDDR;ILDSVGIEADDDRLNK;KILDSVGIEADDDRLNK;LASVPAGGAVAVSAAPGSAAPAAGSAPAAAEEK;NIEDVIAQGVGK;VISELNGK;YVASYLLAALGGNSSPSAK	312
157	Q05816;Q497I3;Q3TLH6	Q05816	Fatty acid-binding protein 5	Fabp5	sp|Q05816|FABP5_MOUSE Fatty acid-binding protein 5 OS=Mus musculus OX=10090 GN=Fabp5 PE=1 SV=3;tr|Q497I3|Q497I3_MOUSE Fatty acid-binding protein 5 OS=Mus musculus OX=10090 GN=Fabp5 PE=1 SV=1;tr|Q3TLH6|Q3TLH6_MOUSE Fatty acid-binding protein 5 OS=Mus muscul	3	7	7	54.8	15.137	0	40.05	35.675	0.00046673	3.3309	0.0045318	IGF_50-IGF_100; IGF_C-IGF_100		132390	123190	131650	134810	125150	126200	130590	114180	99068		10093	10044	10228	10121.7	77.8046	0.768694	9848.5	10081	10260	10063.2	168.467	1.67409	8988.3	8358.4	8754.9	8700.53	260.013	2.98847	117	ASLKDLEGK;ELGVGLALR;FDETTADGR;KTETVCTFQDGALVQHQQWDGK;MIVECVMNNATCTR;TTVFSCNLGEK;TTVFSCNLGEKFDETTADGR	315
158	Q9DCD0;Q91V28;Q3UAG2;Q91YT9	Q9DCD0	6-phosphogluconate dehydrogenase, decarboxylating	Pgd	sp|Q9DCD0|6PGD_MOUSE 6-phosphogluconate dehydrogenase, decarboxylating OS=Mus musculus OX=10090 GN=Pgd PE=1 SV=3;tr|Q91V28|Q91V28_MOUSE 6-phosphogluconate dehydrogenase, decarboxylating OS=Mus musculus OX=10090 GN=Pgd PE=2 SV=1;tr|Q3UAG2|Q3UAG2_MOUSE 6-pho	4	7	7	19	53.247	0	45.388	N/A	N/A	N/A	N/A	N/A		58799	45880	46396	62204	66407	49339	90003	31094	51070		4466.8	4579.7	4135.8	4394.1	188.372	4.28692	4621.3	4201.1	4703.4	4508.6	220.003	4.87964	4918	4962.4	4711.1	4863.83	109.509	2.2515	72	AIFQAIAAK;GILFVGSGVSGGEEGAR;HEMLPANLIQAQR;IISYAQGFMLLR;LVPLLDTGDIIIDGGNSEYR;NPELQNLLLDDFFK;RVILLVK	340
159	Q9JII6;Q540D7;Q3UJW9;Q80XJ7;B1AXW3;Q810X5	Q9JII6	Aldo-keto reductase family 1 member A1	Akr1a1	sp|Q9JII6|AK1A1_MOUSE Aldo-keto reductase family 1 member A1 OS=Mus musculus OX=10090 GN=Akr1a1 PE=1 SV=3;tr|Q540D7|Q540D7_MOUSE Aldo-keto reductase family 1 member A1 OS=Mus musculus OX=10090 GN=Akr1a1 PE=1 SV=1;tr|Q3UJW9|Q3UJW9_MOUSE Aldo-keto reductase	6	7	7	26.2	36.586	0	45.478	N/A	N/A	N/A	N/A	N/A		88907	60822	58511	88287	74848	78025	56163	74522	81293		6847.2	7262	7413.1	7174.1	239.243	3.33481	7133.8	7129.9	6993.9	7085.87	65.0497	0.918021	6234.2	6907.4	6641.5	6594.37	276.846	4.19822	102	ALGLSNFNSR;GLEVTAYSPLGSSDR;HPDEPVLLEEPVVLALAEK;MPLIGLGTWK;SPAQILLR;TASSVLLHTGQK;YIVPMITVDGK	345
160	Q9CPR4;Q6PHZ1;Q505B1;Q80V08;B2RY53	Q9CPR4	Large ribosomal subunit protein uL22	Rpl17	sp|Q9CPR4|RL17_MOUSE Large ribosomal subunit protein uL22 OS=Mus musculus OX=10090 GN=Rpl17 PE=1 SV=4;tr|Q6PHZ1|Q6PHZ1_MOUSE Large ribosomal subunit protein uL22 OS=Mus musculus OX=10090 GN=Rpl17 PE=2 SV=1;tr|Q505B1|Q505B1_MOUSE Large ribosomal subunit pro	5	7	7	42.4	21.397	0	80.825	29.993	0.00075181	3.1239	0.0061161	IGF_50-IGF_100; IGF_C-IGF_100		218420	214900	221030	241470	251080	228310	196470	159370	179620		19748	19920	20754	20140.7	439.34	2.18136	19002	19821	20050	19624.3	449.877	2.29245	16796	17517	17461	17258	327.482	1.89757	178	EQIVPKPEEEVAQK;GLDVDSLVIEHIQVNK;INPYMSSPCHIEMILTEK;KSAEFLLHMLK;NAESNAELK;SAEFLLHMLK;YSLDPENPTK	357
161	Q9CZX8;Q5M9P3;D3YUT3;D3YUG3;D3Z5R8;D3Z722;S4R223	Q9CZX8	Small ribosomal subunit protein eS19	Rps19	sp|Q9CZX8|RS19_MOUSE Small ribosomal subunit protein eS19 OS=Mus musculus OX=10090 GN=Rps19 PE=1 SV=3;tr|Q5M9P3|Q5M9P3_MOUSE Small ribosomal subunit protein eS19 (Fragment) OS=Mus musculus OX=10090 GN=Rps19 PE=2 SV=1;tr|D3YUT3|D3YUT3_MOUSE Small ribosomal	7	7	7	34.5	16.085	0	18	N/A	N/A	N/A	N/A	N/A		80449	119750	102750	101740	127740	143780	95582	64394	118800		10052	10635	10277	10321.3	240.064	2.3259	10098	10272	10460	10276.7	147.823	1.43843	10733	10744	10794	10757	26.5456	0.246775	85	DVNQQEFVR;GGAGVGSMTK;IAGQVAAANK;LKVPEWVDTVK;RVLQALEGLK;VLQALEGLK;VPEWVDTVK	365
162	Q6ZWX2;P20065	Q6ZWX2	Thymosin beta	Tmsb4x	tr|Q6ZWX2|Q6ZWX2_MOUSE Thymosin beta OS=Mus musculus OX=10090 GN=Tmsb4x PE=2 SV=1;sp|P20065|TYB4_MOUSE Thymosin beta-4 OS=Mus musculus OX=10090 GN=Tmsb4x PE=1 SV=1	2	7	7	77.3	5.0526	0	29.682	N/A	N/A	N/A	N/A	N/A		181750	161660	214340	224270	209680	250920	217050	145060	190990		21045	26493	28504	25347.3	3151.04	12.4314	26372	27307	30239	27972.7	1647.37	5.88922	26129	26526	22829	25161.3	1657.15	6.58611	137	ETIEQEK;KTETQEKNPLPSK;NPLPSKETIEQEK;SDKPDMAEIEK;SDKPDMAEIEKFDK;TETQEKNPLPSK;TETQEKNPLPSKETIEQEK	379
163	Q9R1P0;Q3TL95;Q3UCF0;E9PW69;E9Q0X0	Q9R1P0	Proteasome subunit alpha type-4	Psma4	sp|Q9R1P0|PSA4_MOUSE Proteasome subunit alpha type-4 OS=Mus musculus OX=10090 GN=Psma4 PE=1 SV=1;tr|Q3TL95|Q3TL95_MOUSE Proteasome subunit alpha type (Fragment) OS=Mus musculus OX=10090 GN=Psma4 PE=2 SV=1;tr|Q3UCF0|Q3UCF0_MOUSE Proteasome subunit alpha typ	5	7	7	35.2	29.47	0	44.511	N/A	N/A	N/A	N/A	N/A		53520	43331	58929	25195	54208	67466	48646	40640	44668		6703.8	6900.7	6686	6763.5	97.2868	1.43841	0	6709.6	6512.1	4407.23	3117.43	70.7343	6210.9	6884.4	6726.8	6607.37	287.633	4.35321	65	ATCIGNNSAAAVSMLK;EVEQLIK;LLDEVFFSEK;LNEDMACSVAGITSDANVLTNELR;LSAEKVEIATLTR;VEIATLTR;YLLQYQEPIPCEQLVTALCDIK	417
164	O70251;A0A087WS46;M0QWK5;M0QWH8;G3UX43;G3UZ47	O70251	Elongation factor 1-beta	Eef1b	sp|O70251|EF1B_MOUSE Elongation factor 1-beta OS=Mus musculus OX=10090 GN=Eef1b PE=1 SV=5;tr|A0A087WS46|A0A087WS46_MOUSE Eukaryotic translation elongation factor 1 beta 2 OS=Mus musculus OX=10090 GN=Eef1b2 PE=1 SV=1	6	6	6	30.2	24.693	0	32.639	N/A	N/A	N/A	N/A	N/A		75773	43620	52493	69365	57735	57468	36838	32822	40807		8263.6	8896.4	9197.8	8785.93	389.302	4.43097	8990.5	7807.9	8542.8	8447.07	487.517	5.77144	7523.3	7850.9	8950.2	8108.13	610.266	7.5266	77	LAQYESK;LVPVGYGIK;SIQADGLVWGSSK;SSILLDVKPWDDETDMTK;SSILLDVKPWDDETDMTKLEECVR;TPAGLQVLNDYLADK	4
165	Q7TMK9;G3UZI2;A0A0R4J259;G3V018;A0AA74KTA7;G3UXJ6;G3UZ48;G3UWM1;Q3TRV3;G3UXU5;S4R1E9;G3XA76;A2AW41	Q7TMK9	Heterogeneous nuclear ribonucleoprotein Q	Syncrip	sp|Q7TMK9|HNRPQ_MOUSE Heterogeneous nuclear ribonucleoprotein Q OS=Mus musculus OX=10090 GN=Syncrip PE=1 SV=2;tr|G3UZI2|G3UZI2_MOUSE Synaptotagmin binding, cytoplasmic RNA interacting protein OS=Mus musculus OX=10090 GN=Syncrip PE=1 SV=1;tr|A0A0R4J259|A0A0	13	6	6	14	69.632	0	46.496	N/A	N/A	N/A	N/A	N/A		24890	44132	46200	77753	45989	45642	42540	19079	22557		4281.1	4356.6	4385.8	4341.17	44.1147	1.0162	4523.6	4005.2	4113.4	4214.07	223.286	5.29859	3827.3	4025.9	4384.6	4079.27	230.625	5.65359	54	AIEALKEFNEDGALAVLQQFK;DLFEDELVPLFEK;LMMDPLTGLNR;NLANTVTEEILEK;TGYTLDVTTGQR;VTEGLTDVILYHQPDDK	16
166	P84228;A1L0U3;B9EI85;A0A1W2P768;F8WI35;A0A8I4SYN6;E0CYN1;E0CYR7;A0A8X6EH29	P84228	Histone H3.2	H3c2	sp|P84228|H32_MOUSE Histone H3.2 OS=Mus musculus OX=10090 GN=H3c2 PE=1 SV=2;tr|A1L0U3|A1L0U3_MOUSE Histone H3 (Fragment) OS=Mus musculus OX=10090 GN=Hist1h3e PE=2 SV=1;tr|B9EI85|B9EI85_MOUSE Histone H3 OS=Mus musculus OX=10090 GN=Hist2h3b PE=2 SV=1;tr|A0A1	9	6	6	43.4	15.388	0	62.716	N/A	N/A	N/A	N/A	N/A		571700	528240	545300	540760	508730	512680	456060	366940	377900		74216	60947	69454	68205.7	5488.49	8.04698	56221	54652	52845	54572.7	1379.39	2.52762	59413	50185	48490	52696	4799.78	9.10843	205	EIAQDFK;EIAQDFKTDLR;FQSSAVMALQEASEAYLVGLFEDTNLCAIHAK;PGTVALR;STELLIR;YRPGTVALR	26
167	P63325;Q3UW83;Q5M9K7;A0A338P7K4;A0A3B2W864;Q3U9P0;A0A338P731	P63325	Small ribosomal subunit protein eS10	Rps10	sp|P63325|RS10_MOUSE Small ribosomal subunit protein eS10 OS=Mus musculus OX=10090 GN=Rps10 PE=1 SV=1;tr|Q3UW83|Q3UW83_MOUSE Small ribosomal subunit protein eS10 OS=Mus musculus OX=10090 GN=Rps10 PE=1 SV=1;tr|Q5M9K7|Q5M9K7_MOUSE Small ribosomal subunit pro	7	6	6	35.8	18.916	0	11.376	9.7704	0.012964	1.8872	0.043359	IGF_50-IGF_100; IGF_C-IGF_100		42688	36451	32382	44445	33204	43096	63652	38996	49642		8525.4	7504.9	7982.2	8004.17	416.907	5.20862	8378.2	7814.8	8087.4	8093.47	230.047	2.84238	9606.6	9738.3	8904	9416.3	366.219	3.8892	51	DYLHLPPEIVPATLR;GEADRDTYRR;GPEGERPAR;HPELADK;IAIYELLFK;NVPNLHVMK	32
168	P10107;A0A494BBD8;Q4FK88;Q4FJV4;Q3U5N9;B7STB7;Q3US43	P10107	Annexin A1	Anxa1	sp|P10107|ANXA1_MOUSE Annexin A1 OS=Mus musculus OX=10090 GN=Anxa1 PE=1 SV=2;tr|A0A494BBD8|A0A494BBD8_MOUSE Annexin OS=Mus musculus OX=10090 GN=Anxa1 PE=1 SV=1;tr|Q4FK88|Q4FK88_MOUSE Annexin OS=Mus musculus OX=10090 GN=Anxa1 PE=2 SV=1;tr|Q4FJV4|Q4FJV4_MOUS	7	6	6	26.6	38.734	0	29.546	11.24	0.00935	2.0292	0.03655	IGF_50-IGF_100		16158	7273.8	16264	8301.2	0	6657.8	37850	47969	39351		2935.9	0	3081.1	2005.67	1419.46	70.7724	0	0	0	0	0	#DIV/0!	5266.4	4754.9	4592.3	4871.2	287.225	5.89638	24	FLENQEQEYVQAVK;GGPGSAVSPYPSFNVSSDVAALHK;GLGTDEDTLIEILTTR;GTDVNVFTTILTSR;GVDEATIIDILTK;TPAQFDADELR	40
169	Q9EQU5;A2BE93;Q5U445;Q3T9S3;A2BE92;Q9CRT3	Q9EQU5	Protein SET	Set	sp|Q9EQU5|SET_MOUSE Protein SET OS=Mus musculus OX=10090 GN=Set PE=1 SV=1;tr|A2BE93|A2BE93_MOUSE SET nuclear oncogene (Fragment) OS=Mus musculus OX=10090 GN=Set PE=1 SV=1;tr|Q5U445|Q5U445_MOUSE cDNA sequence BC085271 OS=Mus musculus OX=10090 GN=BC085271 PE	6	6	6	22.5	33.377	0	32.388	N/A	N/A	N/A	N/A	N/A		65281	80341	17626	74788	99264	83914	69559	60988	57285		14612	14693	0	9768.33	6907.33	70.7115	13198	12898	13941	13345.7	438.419	3.2851	11800	13552	12913	12755	723.924	5.67561	72	EFHLNESGDPSSK;IDFYFDENPYFENK;LNEQASEEILK;LRQPFFQK;QSAILPQPK;VEVTEFEDIK	60
170	O35887;Q3TUF3;G3UWV3;Q6XLQ8;Q3UG11;Q3TL33;G3V004;G3UXA3;G3UWR0;Q3TQD1;G3UY49;G3UXA8	O35887	Calumenin	Calu	sp|O35887|CALU_MOUSE Calumenin OS=Mus musculus OX=10090 GN=Calu PE=1 SV=1;tr|Q3TUF3|Q3TUF3_MOUSE Calumenin OS=Mus musculus OX=10090 GN=Calu PE=1 SV=1;tr|G3UWV3|G3UWV3_MOUSE Calumenin OS=Mus musculus OX=10090 GN=Calu PE=1 SV=1;tr|Q6XLQ8|Q6XLQ8_MOUSE Calumen	12	6	6	25.4	37.063	0	17.3	N/A	N/A	N/A	N/A	N/A		44351	46785	44939	35888	53166	34597	18087	20618	34073		3656.9	4275.7	3810.3	3914.3	263.11	6.72177	4084.6	3653.5	4139.4	3959.17	217.294	5.48837	3058.8	4004.1	4200	3754.3	498.253	13.2715	42	EEIVDKYDLFVGSQATDFGEALVR;HLVYESDQNKDGK;IDDDKDGFVTVDELK;LTKEEIVDKYDLFVGSQATDFGEALVR;MADKDGDLIATK;SFDQLTPEESKER	141
171	P62264;O70569;Q3UJS5;D3YVF4;D3Z7I1	P62264	Small ribosomal subunit protein uS11	Rps14	sp|P62264|RS14_MOUSE Small ribosomal subunit protein uS11 OS=Mus musculus OX=10090 GN=Rps14 PE=1 SV=3;tr|O70569|O70569_MOUSE Small ribosomal subunit protein uS11 OS=Mus musculus OX=10090 GN=rps14 PE=3 SV=1;tr|Q3UJS5|Q3UJS5_MOUSE Small ribosomal subunit pro	5	6	6	38.4	16.273	0	25.46	N/A	N/A	N/A	N/A	N/A		77697	67474	68007	67628	76633	86389	79236	60190	73977		9658.4	8788.3	8962.7	9136.47	375.868	4.11393	8324.8	9261.5	9019.7	8868.67	397.039	4.47687	8226.4	7294.5	6843.6	7454.83	575.797	7.72381	65	ADRDESSPYAAMLAAQDVAQR;CKELGITALHIK;ELGITALHIK;IEDVTPIPSDSTR;IEDVTPIPSDSTRR;TPGPGAQSALR	149
172	P14069;Q545I9	P14069	Protein S100-A6	S100a6	sp|P14069|S10A6_MOUSE Protein S100-A6 OS=Mus musculus OX=10090 GN=S100a6 PE=1 SV=3;tr|Q545I9|Q545I9_MOUSE Protein S100 OS=Mus musculus OX=10090 GN=S100a6 PE=1 SV=1	2	6	6	62.9	10.051	0	57.147	N/A	N/A	N/A	N/A	N/A		414190	336830	346520	364780	360320	314470	485910	330600	225670		45578	43476	43791	44281.7	925.623	2.09031	39262	41272	38403	39645.7	1202.27	3.03255	57489	40970	36155	44871.3	9136.02	20.3605	196	ACPLDQAIGLLVAIFHK;EGDKHTLSK;ELKELIQK;ELTIGSK;LMDDLDR;LQDAEIAR	176
173	P34884;Q545F0	P34884	Macrophage migration inhibitory factor	Mif	sp|P34884|MIF_MOUSE Macrophage migration inhibitory factor OS=Mus musculus OX=10090 GN=Mif PE=1 SV=2;tr|Q545F0|Q545F0_MOUSE Macrophage migration inhibitory factor OS=Mus musculus OX=10090 GN=Mif PE=1 SV=1	2	6	6	77.4	12.504	0	51.878	N/A	N/A	N/A	N/A	N/A		317040	282060	317910	320860	290910	318540	275950	237500	266080		42872	43815	43335	43340.7	384.999	0.888309	44019	37462	37384	39621.7	3109.55	7.8481	31016	40940	36952	36302.7	4077.39	11.2317	170	ASVPEGFLSELTQQLAQATGK;IGGAQNR;LHISPDR;LLCGLLSDR;PAQYIAVHVVPDQLMTFSGTNDPCALCSLHSIGK;PMFIVNTNVPR	219
174	P49722;Q3UWT6;Q9CZ58;Q8BKE0	P49722	Proteasome subunit alpha type-2	Psma2	sp|P49722|PSA2_MOUSE Proteasome subunit alpha type-2 OS=Mus musculus OX=10090 GN=Psma2 PE=1 SV=3;tr|Q3UWT6|Q3UWT6_MOUSE Proteasome subunit alpha type OS=Mus musculus OX=10090 GN=Psma2 PE=2 SV=1;tr|Q9CZ58|Q9CZ58_MOUSE Proteasome subunit alpha type OS=Mus mu	4	6	6	43.2	25.926	0	43.028	N/A	N/A	N/A	N/A	N/A		65954	66508	64509	67586	74930	79756	42603	26642	52701		7263	7567.9	7461.8	7430.9	126.378	1.70071	7110.5	7004.7	7123.4	7079.53	53.1766	0.751131	7056.9	0	7044.5	4700.47	3323.74	70.7108	72	AANGVVLATEK;GYSFSLTTFSPSGK;HIGLVYSGMGPDYR;KLAQQYYLVYQEPIPTAQLVQR;LVQIEYALAAVAGGAPSVGIK;YNEDLELEDAIHTAILTLK	241
175	P62082;Q4FZE6	P62082	Small ribosomal subunit protein eS7	Rps7	sp|P62082|RS7_MOUSE Small ribosomal subunit protein eS7 OS=Mus musculus OX=10090 GN=Rps7 PE=1 SV=1;tr|Q4FZE6|Q4FZE6_MOUSE 40S ribosomal protein S7 OS=Mus musculus OX=10090 GN=Rps7 PE=2 SV=1	2	6	6	36.1	22.127	0	43.292	33.015	0.000578	3.2381	0.0051248	IGF_50-IGF_100; IGF_C-IGF_100		108200	95377	93124	108590	112760	111400	110310	76415	82346		9723.8	9403.8	9779.8	9635.8	165.634	1.71895	10572	9943.6	11038	10517.9	448.424	4.26345	12420	12045	11911	12125.3	215.423	1.77663	89	AIIIFVPVPQLK;DVNFEFPEFQL;ELNITAAK;HVVFIAQR;TLTAVHDAILEDLVFPSEIVGK;VETFSGVYK	260
176	P62267;Q9CWI9;Q497E1;Q9CZI5;Q9CSN9	P62267	Small ribosomal subunit protein uS12	Rps23	sp|P62267|RS23_MOUSE Small ribosomal subunit protein uS12 OS=Mus musculus OX=10090 GN=Rps23 PE=1 SV=3;tr|Q9CWI9|Q9CWI9_MOUSE Small ribosomal subunit protein uS12 OS=Mus musculus OX=10090 GN=Rps23 PE=2 SV=1;tr|Q497E1|Q497E1_MOUSE Small ribosomal subunit pro	5	6	6	48.3	15.807	0	18.509	N/A	N/A	N/A	N/A	N/A		111100	85301	109940	115360	109800	119610	114130	82536	107550		20870	19537	20455	20287.3	556.96	2.74536	21049	21174	20596	20939.7	248.309	1.18583	20701	20743	22246	21230	718.625	3.38495	79	AHLGTALK;ANPFGGASHAK;GHAVGDIPGVR;ITAFVPNDGCLNFIEENDEVLVAGFGR;KGHAVGDIPGVR;VANVSLLALYK	264
177	P62852;Q58EA6;A0A1L1SQA8	P62852	Small ribosomal subunit protein eS25	Rps25	sp|P62852|RS25_MOUSE Small ribosomal subunit protein eS25 OS=Mus musculus OX=10090 GN=Rps25 PE=1 SV=1;tr|Q58EA6|Q58EA6_MOUSE 40S ribosomal protein S25 OS=Mus musculus OX=10090 GN=Rps25 PE=1 SV=1;tr|A0A1L1SQA8|A0A1L1SQA8_MOUSE 40S ribosomal protein S25 OS=M	3	6	6	36	13.742	0	20.574	N/A	N/A	N/A	N/A	N/A		163080	149400	159970	161980	134790	147220	142870	117000	87892		15954	16799	16155	16302.7	360.426	2.21084	15222	13422	14555	14399.7	743.01	5.15991	14510	16277	13668	14818.3	1087.21	7.33689	114	AALQELLSK;AQVIYTR;DKLNNLVLFDK;KDKDPVNK;LITPAVVSER;LNNLVLFDK	278
178	P62911;Q5PR09;P17932	P62911	Large ribosomal subunit protein eL32	Rpl32	sp|P62911|RL32_MOUSE Large ribosomal subunit protein eL32 OS=Mus musculus OX=10090 GN=Rpl32 PE=1 SV=2;tr|Q5PR09|Q5PR09_MOUSE Ribosomal protein L32 OS=Mus musculus OX=10090 GN=Rpl32 PE=2 SV=1	3	6	6	48.1	15.86	0	52.05	N/A	N/A	N/A	N/A	N/A		149370	87898	87090	97876	95772	138170	78161	68321	111150		12300	11479	11619	11799.3	358.609	3.03923	10373	12971	10666	11336.7	1161.82	10.2484	10368	10177	11829	10791.3	737.873	6.83764	80	AALRPLVKPK;ELEVLLMCNK;FKGQILMPNIGYGSNKK;FLVHNVK;HMLPSGFR;SYCAEIAHNVSSK	284
179	Q9CZM2;Q5M8Q0;Q3U7D2;B8JKK2	Q9CZM2	Large ribosomal subunit protein eL15	Rpl15	sp|Q9CZM2|RL15_MOUSE Large ribosomal subunit protein eL15 OS=Mus musculus OX=10090 GN=Rpl15 PE=1 SV=4;tr|Q5M8Q0|Q5M8Q0_MOUSE Ribosomal protein L15 OS=Mus musculus OX=10090 GN=Rpl15 PE=2 SV=1;tr|Q3U7D2|Q3U7D2_MOUSE Ribosomal protein L15 OS=Mus musculus OX=1	4	6	6	25	24.146	0	20.373	N/A	N/A	N/A	N/A	N/A		85928	64933	94069	96881	95760	108530	86468	79166	65365		8662.1	8465.2	8312.9	8480.07	142.947	1.68569	8617.8	8088.4	8536	8414.07	232.69	2.76549	7539	8439.7	7190.6	7723.1	526.297	6.81458	93	NTLQLHR;QGYVIYR;QLSALHR;SLQSVAEER;VLNSYWVGEDSTYK;YIQELWR	336
180	Q61598;Q3UUX9;Q3UC72;Q3UPA3;Q3TIY6;A0A1Y7VL99;Q9CZ18;P50396;D6RI86;A0A1Y7VLG4	Q61598	Rab GDP dissociation inhibitor beta	Gdi2	sp|Q61598|GDIB_MOUSE Rab GDP dissociation inhibitor beta OS=Mus musculus OX=10090 GN=Gdi2 PE=1 SV=1;tr|Q3UUX9|Q3UUX9_MOUSE Rab GDP dissociation inhibitor OS=Mus musculus OX=10090 GN=Gdi2 PE=2 SV=1;tr|Q3UC72|Q3UC72_MOUSE Rab GDP dissociation inhibitor (Frag	10	6	6	22.9	50.537	0	26.364	624.66	1.0919e-07	6.9618	4.6953e-06	IGF_50-IGF_100; IGF_C-IGF_100		0	0	0	8848.7	7655.2	7699.7	75228	25051	69882		0	0	0	0	0	#DIV/0!	0	0	0	0	0	#DIV/0!	5174.8	4293.8	5387.3	4951.97	473.411	9.56005	28	FDLGQDVIDFTGHSLALYR;FLMANGQLVK;FVSISDLFVPK;LSAIYGGTYMLNKPIEEIIVQNGK;SPYLYPLYGLGELPQGFAR;VPSTEAEALASSLMGLFEK	343
181	Q8BP67;Q3UW40;Q8BT08;Q9CS31	Q8BP67	Large ribosomal subunit protein eL24	Rpl24	sp|Q8BP67|RL24_MOUSE Large ribosomal subunit protein eL24 OS=Mus musculus OX=10090 GN=Rpl24 PE=1 SV=2;tr|Q3UW40|Q3UW40_MOUSE Large ribosomal subunit protein eL24 OS=Mus musculus OX=10090 GN=Rpl24 PE=2 SV=1;tr|Q8BT08|Q8BT08_MOUSE Large ribosomal subunit pro	4	6	6	36.3	17.779	0	24.957	N/A	N/A	N/A	N/A	N/A		136580	114480	110080	113590	139870	146180	112770	119960	133010		21214	21007	19618	20613	708.628	3.43777	19470	19749	20606	19941.7	483.366	2.4239	19727	21291	21322	20780	744.691	3.58369	112	AITGASLADIMAK;CESAFLSK;KGQSEEIQK;QINWTVLYR;VELCSFSGYK;VFQFLNAK	351
182	Q9D819;Q4FK49;Q8BTY3;Q3UA53	Q9D819	Inorganic pyrophosphatase	Ppa1	sp|Q9D819|IPYR_MOUSE Inorganic pyrophosphatase OS=Mus musculus OX=10090 GN=Ppa1 PE=1 SV=1;tr|Q4FK49|Q4FK49_MOUSE Inorganic pyrophosphatase OS=Mus musculus OX=10090 GN=Ppa1 PE=1 SV=1;tr|Q8BTY3|Q8BTY3_MOUSE Inorganic pyrophosphatase OS=Mus musculus OX=10090	4	6	6	30.8	32.667	0	46.32	N/A	N/A	N/A	N/A	N/A		44302	68880	69257	59741	61646	40792	55461	57916	72148		6434.2	7743	8216.3	7464.5	753.72	10.0974	8217.9	8202.2	8146.9	8189	30.4514	0.371857	8215.2	8582.5	9798.5	8865.4	676.626	7.63221	56	AAPFTLEYR;AIVDALPPPCESACSLPTDVDKWFHQQK;LKPGYLEATVDWFR;VIAINVDDPDAANYK;VIAINVDDPDAANYKDISDVER;VLGILAMIDEGETDWK	353
183	Q61553;A0A0G2JDU7;F7BDR1	Q61553	Fascin	Fscn1	sp|Q61553|FSCN1_MOUSE Fascin OS=Mus musculus OX=10090 GN=Fscn1 PE=1 SV=4;tr|A0A0G2JDU7|A0A0G2JDU7_MOUSE Fascin actin-bundling protein 1 OS=Mus musculus OX=10090 GN=Fscn1 PE=1 SV=1	3	6	6	16.4	54.507	0	14.343	N/A	N/A	N/A	N/A	N/A		16915	23089	0	27381	30856	21034	6229	9905.8	10143		0	0	0	0	0	#DIV/0!	0	0	0	0	0	#DIV/0!	0	0	0	0	0	#DIV/0!	8	FLVVAHDDGR;LINRPIIVFR;LVARPEPATGFTLEFR;VGKDELFALEQSCAQVVLQAANER;VNASASSLK;YLAPSGPSGTLK	372
184	Q99LC5	Q99LC5	Electron transfer flavoprotein subunit alpha, mitochondrial	Etfa	sp|Q99LC5|ETFA_MOUSE Electron transfer flavoprotein subunit alpha, mitochondrial OS=Mus musculus OX=10090 GN=Etfa PE=1 SV=2	1	6	6	27.6	35.009	0	40.451	N/A	N/A	N/A	N/A	N/A		79048	74447	73691	89766	79904	81008	75640	58080	65977		6050.7	6046.7	6333.8	6143.73	134.407	2.18771	6673	5964.2	5907.3	6181.5	348.318	5.63485	5933.2	6531.9	6500.9	6322	275.214	4.35328	80	LGGEVSCLVAGTK;LLYDLADQLHAAVGASR;LNVAPVSDIIEIK;TIVAINKDPEAPIFQVADYGIVADLFK;TIYAGNALCTVK;VVPEMTEILK	395
185	Q99LX0;A2A815;A2A813;D3K2X3;A2A817;A2A816	Q99LX0	Parkinson disease protein 7 homolog	Park7	sp|Q99LX0|PARK7_MOUSE Parkinson disease protein 7 homolog OS=Mus musculus OX=10090 GN=Park7 PE=1 SV=1;tr|A2A815|A2A815_MOUSE protein deglycase (Fragment) OS=Mus musculus OX=10090 GN=Park7 PE=1 SV=8;tr|A2A813|A2A813_MOUSE protein deglycase OS=Mus musculus O	6	6	6	46	20.021	0	26.076	N/A	N/A	N/A	N/A	N/A		75973	85597	89581	67387	82764	108750	73401	29031	72996		6895.3	6891.6	7070.4	6952.43	83.4287	1.19999	6859.9	6899.1	7152.5	6970.5	129.685	1.86048	5935.2	6978.5	5909.7	6274.47	497.936	7.9359	62	APLVLKD;DVMICPDTSLEDAK;GAEEMETVIPVDVMR;TQGPYDVVVLPGGNLGAQNLSESPMVK;VTTHPLAK;VTVAGLAGKDPVQCSR	396
186	Q9CPY7	Q9CPY7	Cytosol aminopeptidase	Lap3	sp|Q9CPY7|AMPL_MOUSE Cytosol aminopeptidase OS=Mus musculus OX=10090 GN=Lap3 PE=1 SV=3	1	6	6	15	56.141	0	19.117	N/A	N/A	N/A	N/A	N/A		36336	29652	33170	42585	35101	42129	46679	38494	42654		5969.7	5255.8	5921.8	5715.77	325.833	5.7006	5794.6	5989.5	6186.1	5990.07	159.83	2.66825	5598.6	6386.5	6215.2	6066.77	338.35	5.5771	43	LFEASVETGDR;LILADALCYAHTFNPK;SAGACTAAAFLR;TFYGLHQDFPSVVVVGLGK;TIQVDNTDAEGR;TLIEFLLR	399
187	Q9D2G2	Q9D2G2	Dihydrolipoyllysine-residue succinyltransferase component of 2-oxoglutarate dehydrogenase complex, mitochondrial	Dlst	sp|Q9D2G2|ODO2_MOUSE Dihydrolipoyllysine-residue succinyltransferase component of 2-oxoglutarate dehydrogenase complex, mitochondrial OS=Mus musculus OX=10090 GN=Dlst PE=1 SV=1	1	6	6	15.6	48.994	0	19.194	N/A	N/A	N/A	N/A	N/A		12795	10608	13136	30522	42935	37982	37079	7470.5	10518		0	0	0	0	0	#DIV/0!	4266.3	4350	4413.3	4343.2	60.2048	1.38619	4323.7	0	0	1441.23	2038.21	141.421	26	ASAFALQEQPVVNAVIDDATK;DYIDISVAVATPR;GLVVPVIR;LGFMSAFVK;NVETMNYADIER;TINELGEK	412
188	Q60605;Q642K0;A0A1W2P6F6;A0A1W2P7Q9;Q3TIG9;A0A1W2P6G5;Q8CI43;B0LAC7	Q60605	Myosin light polypeptide 6	Myl6	sp|Q60605|MYL6_MOUSE Myosin light polypeptide 6 OS=Mus musculus OX=10090 GN=Myl6 PE=1 SV=3;tr|Q642K0|Q642K0_MOUSE Myl6 protein OS=Mus musculus OX=10090 GN=Myl6 PE=2 SV=1;tr|A0A1W2P6F6|A0A1W2P6F6_MOUSE Myosin, light polypeptide 6, alkali, smooth muscle and	8	5	5	37.7	16.93	0	29.52	N/A	N/A	N/A	N/A	N/A		72808	87867	94872	68526	88029	97094	96603	65222	98036		12398	13022	11767	12395.7	512.354	4.13333	11651	11666	11448	11588.3	99.4194	0.857927	12435	13176	12851	12820.7	303.271	2.36549	121	ALGQNPTNAEVLK;EAFQLFDR;HVLVTLGEK;ILYSQCGDVMR;VLDFEHFLPMLQTVAK	24
189	Q8CAY6;A0A3B2WAL8;Q80X81;G3XA25;Q8R4V3	Q8CAY6	Acetyl-CoA acetyltransferase, cytosolic	Acat2	sp|Q8CAY6|THIC_MOUSE Acetyl-CoA acetyltransferase, cytosolic OS=Mus musculus OX=10090 GN=Acat2 PE=1 SV=2;tr|A0A3B2WAL8|A0A3B2WAL8_MOUSE acetyl-CoA C-acetyltransferase OS=Mus musculus OX=10090 GN=Acat2 PE=1 SV=1;tr|Q80X81|Q80X81_MOUSE acetyl-CoA C-acetyltra	5	5	5	22.7	41.297	0	28.931	N/A	N/A	N/A	N/A	N/A		79056	72917	62318	82967	83751	91878	58741	67340	65818		7133	6872.8	6620	6875.27	209.439	3.04626	7135.6	7139.2	7296.6	7190.47	75.062	1.04391	6274.4	7276.4	6343.8	6631.53	456.869	6.88934	76	HGSNLEAMGK;ILVTLLHTLER;TAIGSFNGALSTVPVHEMGTTVIK;VAPEEVSEVIFGHVLTAGCGQNPTR;VNIDGGAIALGHPLGASGCR	33
190	P16125;A0A6I8MX27;D3Z7F0;A0A0N4SVV8;Q5M8R7	P16125	L-lactate dehydrogenase B chain	Ldhb	sp|P16125|LDHB_MOUSE L-lactate dehydrogenase B chain OS=Mus musculus OX=10090 GN=Ldhb PE=1 SV=2;tr|A0A6I8MX27|A0A6I8MX27_MOUSE L-lactate dehydrogenase OS=Mus musculus OX=10090 GN=Ldhb PE=1 SV=1;tr|D3Z7F0|D3Z7F0_MOUSE L-lactate dehydrogenase (Fragment) OS=M	5	7	5	21.3	36.572	0	14.67	N/A	N/A	N/A	N/A	N/A		34196	7914.1	7290	30002	13159	16726	7456.8	7731.6	7512.1		2667.3	0	0	889.1	1257.38	141.421	2536	2460.8	2546.1	2514.3	38.0543	1.51351	0	0	0	0	0	#DIV/0!	19	FIIPQIVK;GLTSVINQK;IVVVTAGVR;MVVDSAYEVIK;QQEGESR;SLADELALVDVLEDK;VIGSGCNLDSAR	43
191	A0A7N9VR94	A0A7N9VR94	AHNAK nucleoprotein 2	Ahnak2	tr|A0A7N9VR94|A0A7N9VR94_MOUSE AHNAK nucleoprotein 2 OS=Mus musculus OX=10090 GN=Ahnak2 PE=1 SV=1	1	5	5	27.2	368.47	0	20.751	N/A	N/A	N/A	N/A	N/A		28424	17777	31061	45192	54281	46091	62965	14023	16723		5572.8	0	5579.4	3717.4	2628.6	70.7107	5969	5347	5481.7	5599.23	267.185	4.77181	5806.1	0	0	1935.37	2737.02	141.421	37	GEVSAPDLEVSLPGVEVDIQAPGAK;LEGELALADKDVAAK;MPSFGVSAPGKPSLEASLEVGAPK;TPDLSVQLPSADLELK;VEADVAPPQVQGDLK	44
192	Q3UNF5;B7ZN13;P47739;P47740;Q71V45;Q8C5J1;Q99PH3;Q8C3C9;Q3U7B5;Q8BQ93;B1AV77;Q99PH4;B1ATI0	Q3UNF5	Aldehyde dehydrogenase	Aldh3a1	tr|Q3UNF5|Q3UNF5_MOUSE Aldehyde dehydrogenase OS=Mus musculus OX=10090 GN=Aldh3a1 PE=2 SV=1;tr|B7ZN13|B7ZN13_MOUSE Aldehyde dehydrogenase OS=Mus musculus OX=10090 GN=Aldh3a1 PE=2 SV=1;sp|P47739|AL3A1_MOUSE Aldehyde dehydrogenase, dimeric NADP-preferring OS	13	5	5	11.7	50.5	0	8.6509	N/A	N/A	N/A	N/A	N/A		0	0	0	0	0	0	0	0	0		0	0	0	0	0	#DIV/0!	0	0	0	0	0	#DIV/0!	0	0	0	0	0	#DIV/0!	31	GGVPETTELLK;GLSDWAEDEPVAK;HLTPVTLELGGK;VEQLEALQR;VINLIDSK	78
193	P70296;Q5EBQ2;Q3TGC5;D3Z1V4;D6RHS6	P70296	Phosphatidylethanolamine-binding protein 1	Pebp1	sp|P70296|PEBP1_MOUSE Phosphatidylethanolamine-binding protein 1 OS=Mus musculus OX=10090 GN=Pebp1 PE=1 SV=3;tr|Q5EBQ2|Q5EBQ2_MOUSE Phosphatidylethanolamine binding protein 1 OS=Mus musculus OX=10090 GN=Pebp1 PE=1 SV=1;tr|Q3TGC5|Q3TGC5_MOUSE Phosphatidylet	5	5	5	44.4	20.83	0	47.175	N/A	N/A	N/A	N/A	N/A		85371	64886	89834	71520	57995	82282	43064	60358	55582		7926.6	9034.4	8702.3	8554.43	464.186	5.42627	8845	7796.6	8419.2	8353.6	430.514	5.15363	8018	8040.1	7738.5	7932.2	137.263	1.73046	87	AADISQWAGPLCLQEVDEPPQHALR;LYEQLSGK;LYTLVLTDPDAPSR;VDYAGVTVDELGK;VLTPTQVMNRPSSISWDGLDPGK	92
194	O08709;Q6GT24;Q53ZU7;D3Z0Y2;Q6A0D0;Q8BPD3;Q8BG37;A0A0A6YXQ7	O08709	Peroxiredoxin-6	Prdx6	sp|O08709|PRDX6_MOUSE Peroxiredoxin-6 OS=Mus musculus OX=10090 GN=Prdx6 PE=1 SV=3;tr|Q6GT24|Q6GT24_MOUSE Peroxiredoxin-6 OS=Mus musculus OX=10090 GN=Prdx6 PE=1 SV=1;tr|Q53ZU7|Q53ZU7_MOUSE Peroxiredoxin-6 OS=Mus musculus OX=10090 GN=Prdx6 PE=2 SV=1;tr|D3Z0Y	8	5	5	32.1	24.87	0	34.316	N/A	N/A	N/A	N/A	N/A		82783	75443	81252	75763	78209	65470	72759	47013	41921		7865	7639.1	7962.4	7822.17	135.417	1.7312	6870.9	7092.5	7247.2	7070.2	154.431	2.18425	7128.3	5996	6491.3	6538.53	463.465	7.0882	98	DLAILLGMLDPVEK;LIALSIDSVEDHLAWSK;LPFPIIDDK;LSILYPATTGR;PGGLLLGDEAPNFEANTTIGR	132
195	O08749;Q3TIE8	O08749	Dihydrolipoyl dehydrogenase, mitochondrial	Dld	sp|O08749|DLDH_MOUSE Dihydrolipoyl dehydrogenase, mitochondrial OS=Mus musculus OX=10090 GN=Dld PE=1 SV=2;tr|Q3TIE8|Q3TIE8_MOUSE Dihydrolipoyl dehydrogenase OS=Mus musculus OX=10090 GN=Dld PE=2 SV=1	2	5	5	14.7	54.272	0	24.164	N/A	N/A	N/A	N/A	N/A		25855	9580.2	37200	44740	25376	17563	17031	9604.2	17368		3227.9	0	3736	2321.3	1654.46	71.2731	3146.6	3469.4	3267.9	3294.63	133.131	4.04086	3120.3	0	3589	2236.43	1592.93	71.2264	41	ADGSTQVIDTK;EANLAAAFGKPINF;IDVSVEAASGGK;IPNIYAIGDVVAGPMLAHK;RPFTQNLGLEELGIELDPK	133
196	O09167;Q4VA28	O09167	Large ribosomal subunit protein eL21	Rpl21	sp|O09167|RL21_MOUSE Large ribosomal subunit protein eL21 OS=Mus musculus OX=10090 GN=Rpl21 PE=1 SV=4;tr|Q4VA28|Q4VA28_MOUSE 60S ribosomal protein L21 OS=Mus musculus OX=10090 GN=Rpl21 PE=2 SV=1	2	5	5	30	18.579	0	24.548	N/A	N/A	N/A	N/A	N/A		168060	153050	150060	161660	167300	189000	143490	125280	164720		21946	24554	24108	23536	1138.95	4.83917	23557	23887	25216	24220	717.048	2.96056	20976	22010	22700	21895.3	708.475	3.23574	94	GTWVQLK;HGVVPLATYMR;KGDIVDIK;RQPAPPR;VYNVTQHAVGIIVNK	138
197	O35737;Q811L7;Q8C2Q7;P70333;Q3UR26	O35737	Heterogeneous nuclear ribonucleoprotein H	Hnrnph1	sp|O35737|HNRH1_MOUSE Heterogeneous nuclear ribonucleoprotein H OS=Mus musculus OX=10090 GN=Hnrnph1 PE=1 SV=3;tr|Q811L7|Q811L7_MOUSE Heterogeneous nuclear ribonucleoprotein H1 OS=Mus musculus OX=10090 GN=Hnrnph1 PE=1 SV=2;tr|Q8C2Q7|Q8C2Q7_MOUSE Heterogeneo	5	5	5	14.7	49.199	0	14.969	N/A	N/A	N/A	N/A	N/A		52997	29874	33909	15633	47620	61186	53044	41306	44600		6186.9	5846	6420.4	6151.1	235.86	3.83444	0	6442.5	6475.3	4305.93	3044.78	70.7114	6892.4	6863.8	6676.6	6810.93	95.7029	1.40514	44	ATENDIYNFFSPLNPVR;GLPWSCSADEVQR;IQNGAQGIR;STGEAFVQFASQEIAEK;VHIEIGPDGR	140
198	P15864;Q5SZA3;Q3UXH2;Q07133;I7HFT9	P15864	Histone H1.2	H1-2	sp|P15864|H12_MOUSE Histone H1.2 OS=Mus musculus OX=10090 GN=H1-2 PE=1 SV=2;tr|Q5SZA3|Q5SZA3_MOUSE Histone cluster 1, H1c OS=Mus musculus OX=10090 GN=H1f2 PE=1 SV=1	5	15	5	51.4	21.266	0	9.4421	N/A	N/A	N/A	N/A	N/A		28079	29699	36905	26907	41284	42214	18208	10204	10531		4495.4	5060.1	4821.5	4792.33	231.458	4.82977	4155	5071.5	4614.1	4613.53	374.16	8.11005	3839.4	0	0	1279.8	1809.91	141.421	33	AASGEAKPQAK;AKKPAGAAK;ALAAAGYDVEK;ALAAAGYDVEKNNSR;ASGPPVSELITK;GILVQTK;GTGASGSFK;KALAAAGYDVEK;KASGPPVSELITK;KATGAATPK;KPAAAAVTK;PAAAAVTKK;SEAAPAAPAAAPPAEK;SGVSLAALK;SGVSLAALKK	181
199	P26350;Q3U6E4;Q0VGU2;Q8C2T3;Q3U8X6;Q3UA54;Q8CAQ5;A0A087WP98;A0A087WPN6;A0A087WQN2	P26350	Prothymosin alpha	Ptma	sp|P26350|PTMA_MOUSE Prothymosin alpha OS=Mus musculus OX=10090 GN=Ptma PE=1 SV=2;tr|Q3U6E4|Q3U6E4_MOUSE Prothymosin alpha OS=Mus musculus OX=10090 GN=Ptma PE=2 SV=1;tr|Q0VGU2|Q0VGU2_MOUSE Prothymosin alpha OS=Mus musculus OX=10090 GN=Ptma PE=1 SV=1;tr|Q8C	10	5	5	35.1	12.254	0	93.561	11.799	0.00833	2.0794	0.034347	IGF_50-IGF_100; IGF_C-IGF_100		415700	399670	398460	447380	432470	473100	352960	320610	321440		52499	54073	53888	53486.7	702.458	1.31333	55305	50049	56021	53791.7	2662.56	4.94976	44750	48350	45137	46079	1613.59	3.5018	255	EVVEEAENGR;RVAEDDEDDDVDTKK;SDAAVDTSSEITTK;VAEDDEDDDVDTK;VAEDDEDDDVDTKK	202
200	P26638;Q8C483;Q3U8N1;Q3U6F6;A2AFS0;A2AFS1;Q8CEH3	P26638	Serine--tRNA ligase, cytoplasmic	Sars1	sp|P26638|SYSC_MOUSE Serine--tRNA ligase, cytoplasmic OS=Mus musculus OX=10090 GN=Sars1 PE=1 SV=3;tr|Q8C483|Q8C483_MOUSE serine--tRNA ligase OS=Mus musculus OX=10090 GN=Sars1 PE=1 SV=1;tr|Q3U8N1|Q3U8N1_MOUSE serine--tRNA ligase OS=Mus musculus OX=10090 GN=	7	5	5	12.3	58.388	0	9.6152	N/A	N/A	N/A	N/A	N/A		27436	29231	30936	39596	31321	13487	46099	31931	24640		3379.2	3952.8	3927.8	3753.27	264.702	7.05257	4048.9	0	0	1349.63	1908.67	141.421	4866	4701.5	4204.8	4590.77	281.061	6.12231	25	EVMQEVAQLSQFDEELYK;LLIDEAIQK;TICAILENYQAEK;VLDLDLFR;YLIATSEQPIAALHR	204
201	P28656;Q3TF41;Q8BSH9;Q9CSP8	P28656	Nucleosome assembly protein 1-like 1	Nap1l1	sp|P28656|NP1L1_MOUSE Nucleosome assembly protein 1-like 1 OS=Mus musculus OX=10090 GN=Nap1l1 PE=1 SV=2;tr|Q3TF41|Q3TF41_MOUSE Nucleosome assembly protein 1-like 1 OS=Mus musculus OX=10090 GN=Nap1l1 PE=1 SV=1;tr|Q8BSH9|Q8BSH9_MOUSE Nucleosome assembly prot	4	5	5	24.8	45.345	0	26.905	N/A	N/A	N/A	N/A	N/A		33545	31957	17632	35048	37315	38772	79427	71369	86314		5480.7	5603.7	0	3694.8	2613.1	70.7237	5566	5821	6176.5	5854.5	250.359	4.27635	8919.7	9078.6	8974.1	8990.8	65.9367	0.73338	45	FEIINAIYEPTEEECEWKPDEEDEVSEELKEK;GIPEFWLTVFK;LDGLVDTPTGYIESLPK;NVDLLSDMVQEHDEPILK;QLTVQMMQNPQILAALQER	210
202	P30416;F6S2D5;F7CAT1	P30416	Peptidyl-prolyl cis-trans isomerase FKBP4	Fkbp4	sp|P30416|FKBP4_MOUSE Peptidyl-prolyl cis-trans isomerase FKBP4 OS=Mus musculus OX=10090 GN=Fkbp4 PE=1 SV=5	3	5	5	12.2	51.572	0	6.6485	N/A	N/A	N/A	N/A	N/A		14012	11691	0	7430.4	12254	7393.4	14723	25969	21302		2635.1	0	0	878.367	1242.2	141.421	0	0	0	0	0	#DIV/0!	2836.4	3407.2	3048.1	3097.23	235.604	7.60691	19	ALELDSNNEK;LEQSNIVK;RGEAHLAVNDFDLAR;VFVHYTGWLLDGTK;VLQLYPSNK	214
203	P31786;Q548W7;Q4VWZ5;M0QWU8;D3Z563;Q3ULV8	P31786	Acyl-CoA-binding protein	Dbi	sp|P31786|ACBP_MOUSE Acyl-CoA-binding protein OS=Mus musculus OX=10090 GN=Dbi PE=1 SV=2;tr|Q548W7|Q548W7_MOUSE Acyl-CoA-binding protein OS=Mus musculus OX=10090 GN=Dbi PE=1 SV=1;tr|Q4VWZ5|Q4VWZ5_MOUSE Acyl-CoA-binding protein OS=Mus musculus OX=10090 GN=Db	6	5	5	66.7	10	0	12.494	N/A	N/A	N/A	N/A	N/A		31100	19566	41196	20760	30531	54605	48462	33938	40729		6144.1	0	5031.6	3725.23	2673.01	71.754	0	5846.7	5355.3	3734	2647.95	70.9145	6020.8	7382.1	8748.5	7383.8	1113.58	15.0814	44	AAEEVKR;QATVGDVNTDRPGLLDLK;SQAEFDKAAEEVKR;TQPTDEEMLFIYSHFK;TYVEKVDELK	216
204	P35700;Q3U9J9;B1AXW5;B1AXW6;B1AXW4	P35700	Peroxiredoxin-1	Prdx1	sp|P35700|PRDX1_MOUSE Peroxiredoxin-1 OS=Mus musculus OX=10090 GN=Prdx1 PE=1 SV=1;tr|Q3U9J9|Q3U9J9_MOUSE Peroxiredoxin-1 OS=Mus musculus OX=10090 GN=Prdx1 PE=2 SV=1;tr|B1AXW5|B1AXW5_MOUSE Peroxiredoxin-1 (Fragment) OS=Mus musculus OX=10090 GN=Prdx1 PE=1 SV	5	5	5	31.2	22.176	0	10.229	N/A	N/A	N/A	N/A	N/A		0	9406.8	10002	0	14027	0	56892	13268	63491		0	0	0	0	0	#DIV/0!	0	0	0	0	0	#DIV/0!	7200.8	0	9085	5428.6	3914.91	72.1165	21	ATAVMPDGQFK;HGEVCPAGWKPGSDTIKPDVNK;IGYPAPNFK;LVQAFQFTDK;TIAQDYGVLK	220
205	P47964;Q5M9L1	P47964	Large ribosomal subunit protein eL36	Rpl36	sp|P47964|RL36_MOUSE Large ribosomal subunit protein eL36 OS=Mus musculus OX=10090 GN=Rpl36 PE=1 SV=3;tr|Q5M9L1|Q5M9L1_MOUSE 60S ribosomal protein L36 OS=Mus musculus OX=10090 GN=Rpl36 PE=2 SV=1	2	5	5	37.1	12.254	0	16.598	N/A	N/A	N/A	N/A	N/A		73431	75365	74456	74691	65951	88590	81841	23805	56154		8748.7	9439.2	9209.4	9132.43	287.101	3.14375	8544.5	9408	10306	9419.5	719.175	7.63496	10143	7616.9	8995.3	8918.4	1032.71	11.5795	67	EELSNVLAAMR;EVCGFAPYER;KREELSNVLAAMR;RAMELLK;YPMAVGLNK	237
206	P50543	P50543	Protein S100-A11	S100a11	sp|P50543|S10AB_MOUSE Protein S100-A11 OS=Mus musculus OX=10090 GN=S100a11 PE=1 SV=1	1	5	5	46.9	11.083	0	37.843	N/A	N/A	N/A	N/A	N/A		120370	114570	118670	128090	123350	115890	120870	116890	73840		12628	13112	13342	13027.3	297.574	2.28423	12593	12392	11417	12134	513.593	4.23268	13214	13338	11550	12700.7	815.217	6.4187	149	CIESLIAVFQK;DGNNTQLSK;DPGVLDR;NQKDPGVLDR;TEFLSFMNTELAAFTK	243
207	P62830;A2A6F8	P62830	Large ribosomal subunit protein uL14	Rpl23	sp|P62830|RL23_MOUSE Large ribosomal subunit protein uL14 OS=Mus musculus OX=10090 GN=Rpl23 PE=1 SV=1	2	5	5	43.6	14.865	0	25.145	N/A	N/A	N/A	N/A	N/A		167630	141480	155330	162880	189270	178880	170080	131460	134260		17974	17734	17572	17760	165.142	0.929856	18157	19158	19425	18913.3	545.804	2.88581	16750	18381	17308	17479.7	676.827	3.87208	102	GSAITGPVAK;ISLGLPVGAVINCADNTGAK;LPAAGVGDMVMATVK;NLYIISVK;VHPAVVIR	276
208	P62983;Q642L7;P0CG50;E9Q5F6;Q8VC46;Q922Z8;Q8R0Z9;Q78XY9;Q3TH47;Q5SX22;E9QNP0;Q922B0;E9Q4P0;P0CG49;Q8C2K3;Q5M9K3;E9Q9J0;A0A0A6YW67;A5JUZ1;P62984;B0LAC2;Q3TWD1	P62983	Ubiquitin-ribosomal protein eS31 fusion protein	Rps27a	sp|P62983|RS27A_MOUSE Ubiquitin-ribosomal protein eS31 fusion protein OS=Mus musculus OX=10090 GN=Rps27a PE=1 SV=2;tr|Q642L7|Q642L7_MOUSE Ubiquitin-ribosomal protein eS31 fusion protein OS=Mus musculus OX=10090 GN=Rps27a PE=2 SV=1;sp|P0CG50|UBC_MOUSE Polyu	22	5	5	42.3	17.951	0	40.237	N/A	N/A	N/A	N/A	N/A		74317	15164	63461	50746	43964	48417	69970	32419	33449		12006	0	10372	7459.33	5316.56	71.2739	8966.8	8279.6	8890.6	8712.33	307.566	3.53024	7096.4	8938.7	8439.4	8158.17	777.962	9.53599	39	CCLTYCFNKPEDK;ECPSDECGAGVFMGSHFDR;ESTLHLVLR;TITLEVEPSDTIENVK;TLSDYNIQK	288
209	P70670;Q60817;Q3UK68	P70670	Nascent polypeptide-associated complex subunit alpha, muscle-specific form	Naca	sp|P70670|NACAM_MOUSE Nascent polypeptide-associated complex subunit alpha, muscle-specific form OS=Mus musculus OX=10090 GN=Naca PE=1 SV=2;sp|Q60817|NACA_MOUSE Nascent polypeptide-associated complex subunit alpha OS=Mus musculus OX=10090 GN=Naca PE=1 SV=1	3	5	5	3.2	220.5	0	66.376	N/A	N/A	N/A	N/A	N/A		101800	103020	117390	110540	118040	111770	115060	77192	90136		7678.8	8178.8	8245.6	8034.4	252.922	3.14798	7863	7867.5	7553.2	7761.23	147.113	1.89549	8348.5	7215.6	7418.8	7660.97	493.186	6.43765	86	DIELVMSQANVSR;IEDLSQQAQLAAAEK;NILFVITKPDVYK;NNSNDIVNAIMELTM;SPASDTYIVFGEAK	300
210	P97315;Q4FJX4	P97315	Cysteine and glycine-rich protein 1	Csrp1	sp|P97315|CSRP1_MOUSE Cysteine and glycine-rich protein 1 OS=Mus musculus OX=10090 GN=Csrp1 PE=1 SV=3;tr|Q4FJX4|Q4FJX4_MOUSE Cysteine and glycine-rich protein 1 OS=Mus musculus OX=10090 GN=Csrp1 PE=1 SV=1	2	5	5	39.4	20.583	0	18.911	N/A	N/A	N/A	N/A	N/A		43334	55729	58047	55373	49054	54992	10969	25093	44949		4771.2	5348.2	5261	5126.8	253.955	4.95347	5441.6	5146.8	5361.8	5316.73	124.499	2.34165	0	5454.8	5484.7	3646.5	2578.49	70.7115	34	CSQAVYAAEK;GFGFGQGAGALVHSE;GLESTTLADKDGEIYCK;NLDSTTVAVHGEEIYCK;TVYFAEEVQCEGNSFHK	304
211	Q9Z204;Q3U6P5;A0A2I3BRM6;A0A2I3BQH3	Q9Z204	Heterogeneous nuclear ribonucleoproteins C1/C2	Hnrnpc	sp|Q9Z204|HNRPC_MOUSE Heterogeneous nuclear ribonucleoproteins C1/C2 OS=Mus musculus OX=10090 GN=Hnrnpc PE=1 SV=1;tr|Q3U6P5|Q3U6P5_MOUSE RRM domain-containing protein OS=Mus musculus OX=10090 GN=Hnrnpc PE=2 SV=1;tr|A0A2I3BRM6|A0A2I3BRM6_MOUSE Heterogeneous	4	5	5	18.5	34.384	0	26.372	N/A	N/A	N/A	N/A	N/A		78606	64043	79181	79953	71865	66818	56381	51644	53402		11102	10917	11852	11290.3	404.276	3.58072	12030	11356	12109	11831.7	337.89	2.85581	10638	11196	10757	10863.7	239.964	2.20887	54	GFAFVQYVNER;KSDVEAIFSK;MIAGQVLDINLAAEPK;VFIGNLNTLVVK;VPPPPPIAR	334
212	Q9EST5;Q3UW32	Q9EST5	Acidic leucine-rich nuclear phosphoprotein 32 family member B	Anp32b	sp|Q9EST5|AN32B_MOUSE Acidic leucine-rich nuclear phosphoprotein 32 family member B OS=Mus musculus OX=10090 GN=Anp32b PE=1 SV=1;tr|Q3UW32|Q3UW32_MOUSE Acidic leucine-rich nuclear phosphoprotein 32 family member (Fragment) OS=Mus musculus OX=10090 GN=Anp32	2	5	5	21	31.078	0	20.711	40.189	0.00033516	3.4747	0.003603	IGF_50-IGF_100; IGF_C-IGF_100		77253	63379	79225	83495	53274	77558	55188	39885	41215		9244.5	9214.5	9271.3	9243.43	23.2008	0.250997	9224.3	9070.6	9395.2	9230.03	132.579	1.43639	7535.1	8176.4	7839.1	7850.2	261.927	3.33657	78	DISTLEPLKR;ELVLDNCK;KLELSENR;LAEELPSLTHLNLSGNNLK;SLDLFGCEVTNR	350
213	Q4FJY5;Q91YR9	Q4FJY5	Prostaglandin reductase 1	Ptgr1	tr|Q4FJY5|Q4FJY5_MOUSE Prostaglandin reductase 1 OS=Mus musculus OX=10090 GN=Ptgr1 PE=2 SV=1;sp|Q91YR9|PTGR1_MOUSE Prostaglandin reductase 1 OS=Mus musculus OX=10090 GN=Ptgr1 PE=1 SV=2	2	5	5	20.7	35.594	0	32.495	N/A	N/A	N/A	N/A	N/A		41587	27565	39999	31065	47004	46138	37225	33924	27228		4133.4	5093.7	4753.5	4660.2	397.553	8.53082	4335.4	4530	4568.4	4477.93	101.998	2.2778	4979.3	4586.3	5050.1	4871.9	204.008	4.18744	40	ALTELMNWVSEGK;GTIVAALLGWTSHSISDGNGLTK;IAICGAISQYNR;MPAAFMGMLK;VVGTAGSDEK	352
214	Q9R1P1;Q545G0;Q8VHB3	Q9R1P1	Proteasome subunit beta type-3	Psmb3	sp|Q9R1P1|PSB3_MOUSE Proteasome subunit beta type-3 OS=Mus musculus OX=10090 GN=Psmb3 PE=1 SV=1;tr|Q545G0|Q545G0_MOUSE Proteasome subunit beta OS=Mus musculus OX=10090 GN=Psmb3 PE=1 SV=1	3	5	5	34.1	22.965	0	42.968	N/A	N/A	N/A	N/A	N/A		70467	55728	76029	85501	81760	81641	60471	39849	52978		6504	6004	6179.9	6229.3	207.091	3.32447	6505.2	6195.9	6317.8	6339.63	127.211	2.00661	5682.8	5878	5796.4	5785.73	80.0462	1.38351	69	DAVSGMGVIVHVIEK;FGIQAQMVTTDFQK;FGPYYTEPVIAGLDPK;LNLYELK;LYIGLAGLATDVQTVAQR	361
215	Q8R5L1;O35658	Q8R5L1	Complement component 1 Q subcomponent-binding protein, mitochondrial	C1qbp	tr|Q8R5L1|Q8R5L1_MOUSE Complement component 1 Q subcomponent-binding protein, mitochondrial OS=Mus musculus OX=10090 GN=C1qbp PE=1 SV=1;sp|O35658|C1QBP_MOUSE Complement component 1 Q subcomponent-binding protein, mitochondrial OS=Mus musculus OX=10090 GN=C	2	5	5	31.9	31.025	0	56.333	N/A	N/A	N/A	N/A	N/A		156410	129530	145950	151770	144030	143350	138470	103500	105690		12031	10947	10356	11111.3	693.619	6.24244	11534	10813	10905	11084	320.407	2.89072	10696	10241	9491.4	10142.8	496.654	4.89662	144	AEEQEPELTSTPNFVVEVTK;AFVEFLTDEIKEEK;EVSFQATGDSEWR;MSGDWELEVNGTEAK;TLVLDCHYPEDEIGHEDEAESDIFSIK	393
216	Q9CR57;Q9CWK0;Q569Z0;A0A1L1SUF6;Q922F9	Q9CR57	Large ribosomal subunit protein eL14	Rpl14	sp|Q9CR57|RL14_MOUSE Large ribosomal subunit protein eL14 OS=Mus musculus OX=10090 GN=Rpl14 PE=1 SV=3;tr|Q9CWK0|Q9CWK0_MOUSE Large ribosomal subunit protein eL14 OS=Mus musculus OX=10090 GN=Rpl14 PE=2 SV=1;tr|Q569Z0|Q569Z0_MOUSE Large ribosomal subunit pro	5	5	5	25.8	23.564	0	32.507	N/A	N/A	N/A	N/A	N/A		223730	238770	244640	269640	257170	264320	217580	184770	216580		27708	31437	31691	30278.7	1820.69	6.01312	31889	30312	32088	31429.7	794.474	2.52778	27941	30217	29080	29079.3	929.173	3.1953	155	AAIAAAAAAAAAK;ALVDGPCTR;CMQLTDFILK;LVAIVDVIDQNR;VAYISFGPHAGK	402
217	Q9DCW4;A0A0U1RQB4;A0A0U1RNR3;A0A0U1RNP5;A0A0N4SVE0;A0A0N4SWE9;A0A0U1RNK9	Q9DCW4	Electron transfer flavoprotein subunit beta	Etfb	sp|Q9DCW4|ETFB_MOUSE Electron transfer flavoprotein subunit beta OS=Mus musculus OX=10090 GN=Etfb PE=1 SV=3;tr|A0A0U1RQB4|A0A0U1RQB4_MOUSE Electron transfer flavoprotein subunit beta (Fragment) OS=Mus musculus OX=10090 GN=Etfb PE=1 SV=1;tr|A0A0U1RNR3|A0A0U	7	5	5	23.5	27.623	0	19.59	N/A	N/A	N/A	N/A	N/A		45176	54102	54341	41511	32753	56858	39550	22269	22788		5651.3	6197.8	6149.4	5999.5	247.006	4.11711	5748.6	4946.3	5948.2	5547.7	432.991	7.80487	5229.2	4960.7	4624.3	4938.07	247.467	5.01142	35	AGDLGVDLTSK;EIDGGLETLR;GIHVEIPGAQAESLGPLQVAR;VDLLFLGK;VETTEDLVAK	413
218	P47738;A0A0G2JEU1;Q544B1;Q3UJW1;Q3U9J7;Q3U6I3;Q3TVM2;A0A0G2JFQ0;A0A0G2JF60	P47738	Aldehyde dehydrogenase, mitochondrial	Aldh2	sp|P47738|ALDH2_MOUSE Aldehyde dehydrogenase, mitochondrial OS=Mus musculus OX=10090 GN=Aldh2 PE=1 SV=1;tr|A0A0G2JEU1|A0A0G2JEU1_MOUSE Aldehyde dehydrogenase, mitochondrial OS=Mus musculus OX=10090 GN=Aldh2 PE=1 SV=1;tr|Q544B1|Q544B1_MOUSE Aldehyde dehydro	9	4	4	12.5	56.537	0	9.1045	N/A	N/A	N/A	N/A	N/A		0	0	0	0	0	0	32678	0	31522		0	0	0	0	0	#DIV/0!	0	0	0	0	0	#DIV/0!	4899.5	0	4743.1	3214.2	2273.68	70.7386	9	LGPALATGNVVVMK;VAEQTPLTALYVANLIK;VAFTGSTEVGHLIQVAAGSSNLKR;YGLAAAVFTK	7
219	P62141;P62137;P63087;A0A0G2JGC1;Q6ZWM8;Q3U7K1;Q3TYF5;Q3U8W0;A0A0G2JFF1;A0A0J9YUG2	P62141	Serine/threonine-protein phosphatase PP1-beta catalytic subunit	Ppp1cb	sp|P62141|PP1B_MOUSE Serine/threonine-protein phosphatase PP1-beta catalytic subunit OS=Mus musculus OX=10090 GN=Ppp1cb PE=1 SV=3;sp|P62137|PP1A_MOUSE Serine/threonine-protein phosphatase PP1-alpha catalytic subunit OS=Mus musculus OX=10090 GN=Ppp1ca PE=1	10	4	4	20.5	37.186	0	23.104	N/A	N/A	N/A	N/A	N/A		11850	9627.9	10499	13729	12053	11546	47198	13642	29469		0	0	0	0	0	#DIV/0!	0	0	0	0	0	#DIV/0!	5042.5	0	5395.6	3479.37	2464.5	70.8319	15	EIFLSQPILLELEAPLK;IFCCHGGLSPDLQSMEQIR;QSLETICLLLAYK;TFTDCFNCLPIAAIVDEK	9
220	Q9JIF0;A0A171KXD3;Q8C2D7;Q3TPF5;Q80WB1;Q3UIG8;Q80WV6;A0A140LJF4;A0A140LHF7;A0A140LHS4;Q9CX58;A0A140LJ70;A0A140LI33	Q9JIF0	Protein arginine N-methyltransferase 1	Prmt1	sp|Q9JIF0|ANM1_MOUSE Protein arginine N-methyltransferase 1 OS=Mus musculus OX=10090 GN=Prmt1 PE=1 SV=1;tr|A0A171KXD3|A0A171KXD3_MOUSE type I protein arginine methyltransferase OS=Mus musculus OX=10090 GN=Prmt1 PE=1 SV=1;tr|Q8C2D7|Q8C2D7_MOUSE type I prote	13	4	4	12.9	42.435	0	13.913	N/A	N/A	N/A	N/A	N/A		29903	23764	29206	16434	13766	16477	0	20011	23095		4815.3	0	4906.3	3240.53	2291.7	70.72	0	0	0	0	0	#DIV/0!	0	0	4013.9	1337.97	1892.17	141.421	16	ANKLDHVVTIIK;ATLYVTAIEDR;QLVTNACLIK;VEDLTFTSPFCLQVK	18
221	Q8BL97;A0A3Q4EH04;A0A3Q4L335;A0A3Q4L393;Q3THA6	Q8BL97	Serine/arginine-rich splicing factor 7	Srsf7	sp|Q8BL97|SRSF7_MOUSE Serine/arginine-rich splicing factor 7 OS=Mus musculus OX=10090 GN=Srsf7 PE=1 SV=1;tr|A0A3Q4EH04|A0A3Q4EH04_MOUSE Serine and arginine-rich splicing factor 7 OS=Mus musculus OX=10090 GN=Srsf7 PE=1 SV=1;tr|A0A3Q4L335|A0A3Q4L335_MOUSE Se	5	4	4	14.2	30.817	0	5.9218	N/A	N/A	N/A	N/A	N/A		0	8484.2	8973.5	0	10146	0	33661	7933.6	9508.6		0	0	0	0	0	#DIV/0!	0	0	0	0	0	#DIV/0!	0	0	0	0	0	#DIV/0!	8	NPPGFAFVEFEDPR;NPPGFAFVEFEDPRDAEDAVR;VYVGNLGTGAGK;VYVGNLGTGAGKGELER	37
222	Q6P1B1;A0A494BBG8;Q3TL27;Q3UKF5;S4R1I3;Q3UE92;Q8BV43;Q8VDK8;Q8BKH1	Q6P1B1	Xaa-Pro aminopeptidase 1	Xpnpep1	sp|Q6P1B1|XPP1_MOUSE Xaa-Pro aminopeptidase 1 OS=Mus musculus OX=10090 GN=Xpnpep1 PE=1 SV=1;tr|A0A494BBG8|A0A494BBG8_MOUSE X-prolyl aminopeptidase (aminopeptidase P) 1, soluble OS=Mus musculus OX=10090 GN=Xpnpep1 PE=1 SV=1;tr|Q3TL27|Q3TL27_MOUSE Xaa-Pro am	9	4	4	9	69.59	0	6.2721	N/A	N/A	N/A	N/A	N/A		9022.7	8327	15385	9798.1	9905.8	17197	0	0	0		0	0	0	0	0	#DIV/0!	0	0	0	0	0	#DIV/0!	0	0	0	0	0	#DIV/0!	8	GHIAVSAAVFPTGTK;GSLTFEPLTLVPIQTK;IENVVLVVPAK;VGVDPLIIPTDYWK	41
223	P51859;A0AA74KSY4;E0CXA0;E0CYW7	P51859	Hepatoma-derived growth factor	Hdgf	sp|P51859|HDGF_MOUSE Hepatoma-derived growth factor OS=Mus musculus OX=10090 GN=Hdgf PE=1 SV=2;tr|A0AA74KSY4|A0AA74KSY4_MOUSE Heparin binding growth factor OS=Mus musculus OX=10090 GN=Hdgf PE=1 SV=1;tr|E0CXA0|E0CXA0_MOUSE Heparin binding growth factor (Fra	4	4	4	26.6	26.268	0	3.4952	N/A	N/A	N/A	N/A	N/A		26739	0	0	4461	13057	12866	21740	0	26076		0	0	0	0	0	#DIV/0!	0	0	0	0	0	#DIV/0!	3597.8	0	4541.5	2713.1	1956.75	72.1224	8	ASGYQSSQK;ESGDHEEEDKEIAALEGERPLPVEVEK;IDEMPEAAVK;KGFSEGLWEIENNPTVK	46
224	Q9CQV8;A2A5N2;A2A5N1;Q8BJH3	Q9CQV8	14-3-3 protein beta/alpha	Ywhab	sp|Q9CQV8|1433B_MOUSE 14-3-3 protein beta/alpha OS=Mus musculus OX=10090 GN=Ywhab PE=1 SV=3;tr|A2A5N2|A2A5N2_MOUSE 14-3-3 protein beta/alpha OS=Mus musculus OX=10090 GN=Ywhab PE=2 SV=1;tr|A2A5N1|A2A5N1_MOUSE 14-3-3 protein beta/alpha (Fragment) OS=Mus musc	4	9	4	40.2	28.086	0	6.7979	N/A	N/A	N/A	N/A	N/A		24995	17879	29840	23613	0	21107	18561	17511	30702		0	3235	3966.4	2400.47	1723.45	71.7964	3895.1	0	3674.5	2523.2	1786.44	70.8007	0	3599.5	4047.1	2548.87	1811.56	71.0732	20	AVTEQGHELSNEER;DSTLIMQLLR;EMQPTHPIR;LAEQAER;NLLSVAYK;TAFDEAIAELDTLNEESYK;YDDMAAAMK;YLILNATQAESK;YLSEVASGENK	53
225	Q91VR2;A2AKV1;A2AKV2;A2AKV3;Q8C2Q8;A2AKU9;Q9ERA8;Q9D9D7;Q3UD06;A2AKV0	Q91VR2	ATP synthase subunit gamma, mitochondrial	Atp5f1c	sp|Q91VR2|ATPG_MOUSE ATP synthase subunit gamma, mitochondrial OS=Mus musculus OX=10090 GN=Atp5f1c PE=1 SV=1;tr|A2AKV1|A2AKV1_MOUSE ATP synthase subunit gamma, mitochondrial (Fragment) OS=Mus musculus OX=10090 GN=Atp5f1c PE=1 SV=1;tr|A2AKV2|A2AKV2_MOUSE AT	10	4	4	14.8	32.886	0	7.646	N/A	N/A	N/A	N/A	N/A		0	0	31336	9966.4	26162	19006	23375	7061.1	8688.7		0	0	0	0	0	#DIV/0!	0	5098.5	0	1699.5	2403.46	141.421	4690.2	0	0	1563.4	2210.98	141.421	14	EVMIVGVGEK;GLCGAIHSSVAK;HLIIGVSSDR;VYGTGSLALYEK	56
226	P61979;Q3U6X2;Q3TL71;Q3TJ38;Q3TUA1;Q3U9Q3;B2M1R6;H3BLL4;Q3TG17;Q5FWJ5;A0A286YDM3;H3BKD0;H3BK96;H3BJS9;A0A286YCM2;H3BKI8;A0A286YDH1;H3BLP7;A0A286YEC4	P61979	Heterogeneous nuclear ribonucleoprotein K	Hnrnpk	sp|P61979|HNRPK_MOUSE Heterogeneous nuclear ribonucleoprotein K OS=Mus musculus OX=10090 GN=Hnrnpk PE=1 SV=1;tr|Q3U6X2|Q3U6X2_MOUSE Heterogeneous nuclear ribonucleoprotein K OS=Mus musculus OX=10090 GN=Hnrnpk PE=2 SV=1;tr|Q3TL71|Q3TL71_MOUSE Heterogeneous	19	4	4	14.5	50.976	0	12.745	N/A	N/A	N/A	N/A	N/A		9622.1	8640.1	9297.6	19654	9173.6	9016.7	15982	13843	24765		0	0	0	0	0	#DIV/0!	0	0	0	0	0	#DIV/0!	0	0	0	0	0	#DIV/0!	43	IILDLISESPIK;IITITGTQDQIQNAQYLLQNSVK;ILSISADIETIGEILKK;LLIHQSLAGGIIGVK	70
227	P54227;D3Z1Z8;D3Z5N2;Q9DCP3;Q9CYU5;Q9CXQ8;Q91XT3;Q8C2H3;Q545B6;P63042;Q05DI3;D3Z4C2;G3X9Z6	P54227	Stathmin	Stmn1	sp|P54227|STMN1_MOUSE Stathmin OS=Mus musculus OX=10090 GN=Stmn1 PE=1 SV=2;tr|D3Z1Z8|D3Z1Z8_MOUSE Stathmin (Fragment) OS=Mus musculus OX=10090 GN=Stmn1 PE=1 SV=1;tr|D3Z5N2|D3Z5N2_MOUSE Stathmin OS=Mus musculus OX=10090 GN=Stmn1 PE=1 SV=1;tr|Q9DCP3|Q9DCP3_M	13	4	4	25.5	17.274	0	21.319	N/A	N/A	N/A	N/A	N/A		75533	74434	73823	89714	79518	86224	58394	50488	56859		9265.2	9936.5	9530	9577.23	276.085	2.88272	9406.4	9581.5	9219.6	9402.5	147.771	1.57161	7012.7	10671	7681	8454.9	1590.59	18.8127	86	ASGQAFELILSPR;DLSLEEIQK;KLEAAEER;SHEAEVLK	93
228	Q91V12;E9PYH2	Q91V12	Cytosolic acyl coenzyme A thioester hydrolase	Acot7	sp|Q91V12|BACH_MOUSE Cytosolic acyl coenzyme A thioester hydrolase OS=Mus musculus OX=10090 GN=Acot7 PE=1 SV=2;tr|E9PYH2|E9PYH2_MOUSE Acyl-CoA thioesterase 7 OS=Mus musculus OX=10090 GN=Acot7 PE=1 SV=1	2	4	4	13.1	42.536	0	10.933	9.9555	0.012417	1.906	0.043086	IGF_50-IGF_100		34486	22346	31758	39729	47612	45626	34760	20161	31004		4095.3	3839	3907.4	3947.23	108.359	2.74518	4424.8	4142.7	4129.8	4232.43	136.126	3.21625	3803.3	3818.2	3784.9	3802.13	13.6197	0.358211	64	ATLWYVPLSLK;MIEEAGAIISTR;TNIVTASVDAINFHDK;VLEVPPIVYLR	101
229	P63323;F7AEH4;A0A1W2P7A1	P63323	Small ribosomal subunit protein eS12	Rps12	sp|P63323|RS12_MOUSE Small ribosomal subunit protein eS12 OS=Mus musculus OX=10090 GN=Rps12 PE=1 SV=3;tr|F7AEH4|F7AEH4_MOUSE 40S ribosomal protein S12 OS=Mus musculus OX=10090 GN=Rps12 PE=1 SV=1;tr|A0A1W2P7A1|A0A1W2P7A1_MOUSE 40S ribosomal protein S12 OS=M	3	4	4	42.4	14.515	0	31.438	12.512	0.0072331	2.1407	0.032017	IGF_50-IGF_100; IGF_C-IGF_100		70705	27665	40910	71541	46482	70539	77196	77170	76986		6862.9	7057.4	6304	6741.43	319.342	4.737	6666.9	6386.2	6526	6526.37	114.596	1.75589	7558.6	8514.4	7746.4	7939.8	413.474	5.20761	70	AEEGIAAGGVMDVNTALQEVLK;LGEWVGLCK;LVEALCAEHQINLIK;TALIHDGLAR	117
230	O09131;A0A494BAB1;A0A494B9X6;Q9D2J1;A0A494BAY2;A0A494BB82;Q9D2S1;Q8BW12;Q8K2Q2	O09131	Glutathione S-transferase omega-1	Gsto1	sp|O09131|GSTO1_MOUSE Glutathione S-transferase omega-1 OS=Mus musculus OX=10090 GN=Gsto1 PE=1 SV=2;tr|A0A494BAB1|A0A494BAB1_MOUSE Glutathione S-transferase omega OS=Mus musculus OX=10090 GN=Gsto1 PE=1 SV=1;tr|A0A494B9X6|A0A494B9X6_MOUSE Glutathione S-tran	9	4	4	16.7	27.497	0	8.6916	N/A	N/A	N/A	N/A	N/A		29152	26326	34661	36649	43295	43246	26550	22234	25625		4605.7	4467.2	4638.4	4570.43	74.2077	1.62365	4424	4151	4350.3	4308.43	115.317	2.67653	4308.1	4147.2	4356.9	4270.73	89.5944	2.09787	43	GSAPPGPVPEGQIR;HEVININLK;LEALELK;VPPLIASFVR	137
231	O70435;Q9DCD8;Q58EV4;Q3TEL1;E0CX62	O70435	Proteasome subunit alpha type-3	Psma3	sp|O70435|PSA3_MOUSE Proteasome subunit alpha type-3 OS=Mus musculus OX=10090 GN=Psma3 PE=1 SV=3;tr|Q9DCD8|Q9DCD8_MOUSE Proteasome subunit alpha type OS=Mus musculus OX=10090 GN=Psma3 PE=2 SV=1;tr|Q58EV4|Q58EV4_MOUSE Proteasome subunit alpha type OS=Mus mu	5	4	4	17.3	28.405	0	17.69	N/A	N/A	N/A	N/A	N/A		47563	47208	32363	48808	51280	53809	41085	28233	22071		5301.6	5668.1	5290.2	5419.97	175.518	3.23837	5180.4	5436.5	5012.7	5209.87	174.266	3.34492	4615.8	5211.5	4160.3	4662.53	430.421	9.23148	44	AVENSSTAIGIR;DIREEAEK;HVGMAVAGLLADAR;SNFGYNIPLK	146
232	P10922;Q8C1Y3;Q3U4Y0	P10922	Histone H1.0	H1-0	sp|P10922|H10_MOUSE Histone H1.0 OS=Mus musculus OX=10090 GN=H1-0 PE=2 SV=4;tr|Q8C1Y3|Q8C1Y3_MOUSE Histone H1.0 OS=Mus musculus OX=10090 GN=H1f0 PE=2 SV=1;tr|Q3U4Y0|Q3U4Y0_MOUSE Histone H1.0 OS=Mus musculus OX=10090 GN=H1f0 PE=2 SV=1	3	4	4	22.7	20.861	0	16.026	N/A	N/A	N/A	N/A	N/A		63020	67019	68809	73559	69435	82906	51644	52974	59424		8776.5	10416	10358	9850.17	759.566	7.7112	10317	9819.5	9894.3	10010.3	219.032	2.18808	7637	9054.9	9353.5	8681.8	748.775	8.62465	52	LVTTGVLK;TENSTSAPAAKPK;VGENADSQIK;YSDMIVAAIQAEK	173
233	P11438;Q8VH34;Q3TX84;Q3TA96;Q9DC13;Q922T9	P11438	Lysosome-associated membrane glycoprotein 1	Lamp1	sp|P11438|LAMP1_MOUSE Lysosome-associated membrane glycoprotein 1 OS=Mus musculus OX=10090 GN=Lamp1 PE=1 SV=2;tr|Q8VH34|Q8VH34_MOUSE LAMP-1 OS=Mus musculus OX=10090 GN=Lamp1 PE=2 SV=1;tr|Q3TX84|Q3TX84_MOUSE Uncharacterized protein OS=Mus musculus OX=10090	6	4	4	12.1	43.865	0	12.263	N/A	N/A	N/A	N/A	N/A		29951	26568	30618	35172	38188	32435	39085	13865	24462		5144.7	4829.1	5536.9	5170.23	289.522	5.59978	4651.5	5319.8	5388.1	5119.8	332.31	6.49068	5260.6	0	4562.9	3274.5	2332.88	71.2437	39	ALQATVGNSYK;CNTEEHIFVSK;EIYTMDSTTDIK;MLSLNVFSVQVQAFK	174
234	P14115	P14115	Large ribosomal subunit protein uL15	Rpl27a	sp|P14115|RL27A_MOUSE Large ribosomal subunit protein uL15 OS=Mus musculus OX=10090 GN=Rpl27a PE=1 SV=5	1	4	4	22.3	16.605	0	21.121	N/A	N/A	N/A	N/A	N/A		182730	153370	79666	176340	171800	169980	150090	115160	132410		29430	27869	25577	27625.3	1582.39	5.72804	27559	27217	25068	26614.7	1102.53	4.14258	25449	22835	19174	22486	2573.62	11.4454	93	LWTLVSEQTR;NQSFCPTVNLDK;NQSFCPTVNLDKLWTLVSEQTR;TGVAPIIDVVR	177
235	P17095;Q3TE85;Q566K0;A0A338P6G6;A0A384DV79;Q3TVP0;A0A338P6E8;A0A338P6F6;A0A338P6D0	P17095	High mobility group protein HMG-I/HMG-Y	Hmga1	sp|P17095|HMGA1_MOUSE High mobility group protein HMG-I/HMG-Y OS=Mus musculus OX=10090 GN=Hmga1 PE=1 SV=4;tr|Q3TE85|Q3TE85_MOUSE High mobility group protein HMG-I/HMG-Y OS=Mus musculus OX=10090 GN=Hmga1 PE=1 SV=1;tr|Q566K0|Q566K0_MOUSE High mobility group	9	4	4	38.3	11.614	0	5.4044	N/A	N/A	N/A	N/A	N/A		20174	24706	35821	25329	24313	26927	11954	6352.1	18511		0	4948.3	5186.6	3378.3	2390.8	70.7693	4615.3	4289.6	4865.8	4590.23	235.9	5.13916	0	0	3605	1201.67	1699.41	141.421	33	EPSEVPTPK;KQPPVSPGTALVGSQK;KVTTAPGR;SSQPLASK	185
236	P23492;Q543K9;Q9D8C9;A0A2I3BS22;A0A2I3BQH2	P23492	Purine nucleoside phosphorylase	Pnp	sp|P23492|PNPH_MOUSE Purine nucleoside phosphorylase OS=Mus musculus OX=10090 GN=Pnp PE=1 SV=2;tr|Q543K9|Q543K9_MOUSE Purine nucleoside phosphorylase OS=Mus musculus OX=10090 GN=Pnp PE=1 SV=1;tr|Q9D8C9|Q9D8C9_MOUSE Purine nucleoside phosphorylase OS=Mus mu	5	4	4	18	32.277	0	13.076	N/A	N/A	N/A	N/A	N/A		21539	7211.9	0	7372.4	14262	26267	16165	5946.8	0		0	0	0	0	0	#DIV/0!	0	0	0	0	0	#DIV/0!	0	0	0	0	0	#DIV/0!	10	FVSILMESIPLPDR;LVFGLLNGR;MLGADAVGMSTVPEVIVAR;VFGFSLITNK	197
237	P29341;Q3U8U8;Q8BN32;Q792Y0;Q9D4E6;Q62029;Q9DBE3;A0A2I3BR37;Q99KL3;Q3V2M1;Q6PHQ9;Q05DT1;V9GXG3;A3KFU5;Q99LF8;Q3UX16;A3KFU8;Q91YZ8	P29341	Polyadenylate-binding protein 1	Pabpc1	sp|P29341|PABP1_MOUSE Polyadenylate-binding protein 1 OS=Mus musculus OX=10090 GN=Pabpc1 PE=1 SV=2;tr|Q3U8U8|Q3U8U8_MOUSE Polyadenylate-binding protein OS=Mus musculus OX=10090 GN=Pabpc1 PE=2 SV=1;tr|Q8BN32|Q8BN32_MOUSE Polyadenylate-binding protein OS=Mus	18	4	4	8.2	70.67	0	17.21	13.699	0.0057986	2.2367	0.027271	IGF_50-IGF_100; IGF_C-IGF_100		22616	24008	24077	24454	26368	22997	47195	25315	39174		4061.3	4624.1	4490.6	4392	240.108	5.46693	4181.8	4581.6	4014.3	4259.23	237.984	5.58747	5234.9	5354.6	5810.3	5466.6	247.897	4.53475	32	ALDTMNFDVIK;ALYDTFSAFGNILSCK;FSPAGPILSIR;IVATKPLYVALAQR	211
238	P32067;Q8BTU4;Q564E6;Q3TG93;A2AR07;Q9CYB9;D6RI87;F6SXM5	P32067	Lupus La protein homolog	Ssb	sp|P32067|LA_MOUSE Lupus La protein homolog OS=Mus musculus OX=10090 GN=Ssb PE=1 SV=1;tr|Q8BTU4|Q8BTU4_MOUSE Lupus La protein OS=Mus musculus OX=10090 GN=Ssb PE=2 SV=1;tr|Q564E6|Q564E6_MOUSE Ssb protein OS=Mus musculus OX=10090 GN=Ssb PE=1 SV=1;tr|Q3TG93|Q	8	4	4	12.3	47.756	0	29.916	N/A	N/A	N/A	N/A	N/A		64256	59114	61136	52235	66546	66076	62491	45655	48462		7212.7	7297	7435.2	7314.97	91.7194	1.25386	7178.6	7390.8	7525.4	7364.93	142.757	1.93833	7489.4	7719.9	7225.5	7478.27	201.991	2.70105	65	GSIFAVFDSIQSAK;LDEGWVPLETMIK;LTTDFNVIVQALSK;NANNGNLLLR	217
239	P43277;Q149Z9	P43277	Histone H1.3	H1-3	sp|P43277|H13_MOUSE Histone H1.3 OS=Mus musculus OX=10090 GN=H1-3 PE=1 SV=2;tr|Q149Z9|Q149Z9_MOUSE Histone cluster 1, H1d OS=Mus musculus OX=10090 GN=H1f3 PE=1 SV=1	2	15	4	48.4	22.099	0	16.976	16.574	0.0036001	2.4437	0.01806	IGF_50-IGF_100; IGF_C-IGF_100		127070	138140	133010	136450	138760	135120	95798	93615	103620		15645	18102	16993	16913.3	1004.65	5.93997	16372	16598	16230	16400	151.534	0.92399	12342	13624	13871	13279	670.189	5.04698	111	AASGEAKPK;AKKPAGAAK;ALAAAGYDVEK;ALAAAGYDVEKNNSR;ASGPPVSELITK;GTGASGSFK;GTLVQTK;KAASGEAKPK;KALAAAGYDVEK;KASGPPVSELITK;KATGAATPK;KPAAAAGAK;SETAPAAPAAPAPVEK;SGVSLAALK;SGVSLAALKK	228
240	P45377;D3Z494;G5E895;Q8BIV6	P45377	Aldose reductase-related protein 2	Akr1b8	sp|P45377|ALD2_MOUSE Aldose reductase-related protein 2 OS=Mus musculus OX=10090 GN=Akr1b8 PE=1 SV=2;tr|D3Z494|D3Z494_MOUSE Aldo-keto reductase family 1, member B10 (aldose reductase) OS=Mus musculus OX=10090 GN=Akr1b10 PE=1 SV=1;tr|G5E895|G5E895_MOUSE Ald	4	4	4	19	36.12	0	6.9544	N/A	N/A	N/A	N/A	N/A		68055	63388	55944	45850	64003	50248	59444	37853	35526		0	14074	0	4691.33	6634.55	141.421	12106	12098	12973	12392.3	410.606	3.31339	0	0	0	0	0	#DIV/0!	30	ALGVSNFNHFQIER;GISVTAYSPLGSPDRPSAKPEDPSLLEDPK;LLNKPGLK;TSAQVLIR	229
241	P53996;Q3U935;Q3U5V2;Q3ULK8;Q5QJQ9;A0A0N4SVS6	P53996	CCHC-type zinc finger nucleic acid binding protein	Cnbp	sp|P53996|CNBP_MOUSE CCHC-type zinc finger nucleic acid binding protein OS=Mus musculus OX=10090 GN=Cnbp PE=1 SV=2;tr|Q3U935|Q3U935_MOUSE CCHC-type zinc finger nucleic acid binding protein OS=Mus musculus OX=10090 GN=Cnbp PE=2 SV=1;tr|Q3U5V2|Q3U5V2_MOUSE C	6	4	4	27	19.592	0	12.322	N/A	N/A	N/A	N/A	N/A		24419	38253	10488	27418	15804	27979	0	0	0		3177.6	3646.9	0	2274.83	1619.92	71.2105	3027.3	2801.5	3121.9	2983.57	134.409	4.50496	0	0	0	0	0	#DIV/0!	17	CGETGHVAINCSK;CYSCGEFGHIQK;GFQFVSSSLPDICYR;TSEVNCYR	248
242	P60867;Q5BLK2	P60867	Small ribosomal subunit protein uS10	Rps20	sp|P60867|RS20_MOUSE Small ribosomal subunit protein uS10 OS=Mus musculus OX=10090 GN=Rps20 PE=1 SV=1;tr|Q5BLK2|Q5BLK2_MOUSE Small ribosomal subunit protein uS10 OS=Mus musculus OX=10090 GN=Rps20 PE=1 SV=1	2	4	4	28.6	13.373	0	17.515	N/A	N/A	N/A	N/A	N/A		128740	118980	120150	133740	145010	141040	134720	133480	119840		14504	14034	13797	14111.7	293.81	2.08204	14492	15586	15275	15117.7	460.271	3.04459	15020	16786	15336	15714	768.918	4.8932	101	DTGKTPVEPEVAIHR;LIDLHSPSEIVK;TPVEPEVAIHR;VCADLIR	255
243	P61514;Q5M9N6;Q4VAF2;Q9CYW3;Q3U8M3;A0A1D5RL86;Q3TLC1	P61514	Large ribosomal subunit protein eL43	Rpl37a	sp|P61514|RL37A_MOUSE Large ribosomal subunit protein eL43 OS=Mus musculus OX=10090 GN=Rpl37a PE=1 SV=2;tr|Q5M9N6|Q5M9N6_MOUSE Rpl37a protein OS=Mus musculus OX=10090 GN=Rpl37a PE=2 SV=1;tr|Q4VAF2|Q4VAF2_MOUSE Ribosomal protein L37a OS=Mus musculus OX=1009	7	4	4	51.1	10.275	0	23.924	N/A	N/A	N/A	N/A	N/A		31563	53633	53830	50285	62281	62819	40682	52203	55372		6849.7	7045.4	6781.6	6892.23	111.817	1.62236	7274.9	7217.5	7445.4	7312.6	96.7835	1.32352	6644.9	7680.7	7433.1	7252.9	441.644	6.08921	48	AVGIWHCGSCMK;KIEISQHAK;TVAGGAWTYNTTSAVTVK;YTCSFCGK	258
244	P62855;Q497N1	P62855	Small ribosomal subunit protein eS26	Rps26	sp|P62855|RS26_MOUSE Small ribosomal subunit protein eS26 OS=Mus musculus OX=10090 GN=Rps26 PE=1 SV=3;tr|Q497N1|Q497N1_MOUSE 40S ribosomal protein S26 OS=Mus musculus OX=10090 GN=Rps26 PE=1 SV=1	2	4	4	37.4	13.015	0	24.644	N/A	N/A	N/A	N/A	N/A		109170	99748	93768	97004	116880	99807	99085	74308	83929		10974	11968	11112	11351.3	439.674	3.87332	10914	11762	11150	11275.3	357.358	3.16938	10585	10499	10376	10486.7	85.7684	0.817881	105	DISEASVFDAYVLPK;GHVQPIR;LHYCVSCAIHSK;NIVEAAAVR	279
245	P62900;Q9CY93;Q5M9K9;A0A0A6YX26;Q58DZ1;A0A0A6YXL3	P62900	Large ribosomal subunit protein eL31	Rpl31	sp|P62900|RL31_MOUSE Large ribosomal subunit protein eL31 OS=Mus musculus OX=10090 GN=Rpl31 PE=1 SV=1;tr|Q9CY93|Q9CY93_MOUSE Large ribosomal subunit protein eL31 OS=Mus musculus OX=10090 GN=Rpl31 PE=2 SV=1;tr|Q5M9K9|Q5M9K9_MOUSE Large ribosomal subunit pro	6	4	4	32.8	14.463	0	30.825	11.953	0.0080753	2.0928	0.033759	IGF_50-IGF_100; IGF_C-IGF_100		125920	97762	127830	105700	130290	120120	103550	75353	77133		18663	18250	20046	18986.3	768.033	4.04519	18156	18435	18687	18426	216.873	1.177	16461	14328	13109	14632.7	1385.3	9.46719	95	EYTINIHK;LYTLVTYVPVTTFK;NLQTVNVDEN;SAINEVVTR	282
246	P67984;Q4VAG4	P67984	Large ribosomal subunit protein eL22	Rpl22	sp|P67984|RL22_MOUSE Large ribosomal subunit protein eL22 OS=Mus musculus OX=10090 GN=Rpl22 PE=1 SV=2;tr|Q4VAG4|Q4VAG4_MOUSE Large ribosomal subunit protein eL22 OS=Mus musculus OX=10090 GN=Rpl22 PE=1 SV=1	2	4	4	50.8	14.759	0	83.479	17.094	0.0033276	2.4779	0.017269	IGF_50-IGF_100; IGF_C-IGF_100		158710	141620	148840	162940	177960	161620	141440	107710	136790		19549	18797	18929	19091.7	327.843	1.7172	19567	17903	19371	18947	742.543	3.91906	15109	13735	16245	15029.7	1026.24	6.82808	97	AGNLGGGVVTIER;FTLDCTHPVEDGIMDAANFEQFLQER;ITVTSEVPFSK;YFQINQDEEEEEDED	295
247	P68372;Q9D6F9;Q9CVR0;Q9DCR1;Q99J49;Q9CRT0;G3UZR1;A2AQ07;Q62363;D5MR34;CON__ENSEMBL:ENSBTAP00000025008	P68372	Tubulin beta-4B chain	Tubb4b	sp|P68372|TBB4B_MOUSE Tubulin beta-4B chain OS=Mus musculus OX=10090 GN=Tubb4b PE=1 SV=1;sp|Q9D6F9|TBB4A_MOUSE Tubulin beta-4A chain OS=Mus musculus OX=10090 GN=Tubb4a PE=1 SV=3;tr|Q9CVR0|Q9CVR0_MOUSE Tubulin beta chain (Fragment) OS=Mus musculus OX=10090	11	17	4	57.8	49.83	0	20.087	294.44	1.026e-06	5.9888	2.206e-05	IGF_50-IGF_100; IGF_C-IGF_100; IGF_C-IGF_50		0	7507.8	0	21533	18814	28408	73470	31861	42283		0	0	0	0	0	#DIV/0!	3236.8	2948	3094	3092.93	117.905	3.81206	5741.1	3966.3	5085.2	4930.87	732.731	14.8601	28	ALTVPELTQQMFDAK;AVLVDLEPGTMDSVR;EAESCDCLQGFQLTHSLGGGTGSGMGTLLISK;EIVHLQAGQCGNQIGAK;EVDEQMLNVQNK;FPGQLNADLR;GHYTEGAELVDSVLDVVR;GHYTEGAELVDSVLDVVRK;IMNTFSVVPSPK;ISEQFTAMFR;LAVNMVPFPR;LHFFMPGFAPLTSR;LTTPTYGDLNHLVSATMSGVTTCLR;MSATFIGNSTAIQELFK;NSSYFVEWIPNNVK;SGPFGQIFRPDNFVFGQSGAGNNWAK;YLTVAAVFR	298
248	P99026	P99026	Proteasome subunit beta type-4	Psmb4	sp|P99026|PSB4_MOUSE Proteasome subunit beta type-4 OS=Mus musculus OX=10090 GN=Psmb4 PE=1 SV=1	1	4	4	21.2	29.116	0	20.035	N/A	N/A	N/A	N/A	N/A		40637	47281	50283	44200	60978	60463	31777	39693	50341		5512.1	5618.1	4941.2	5357.13	297.276	5.54916	4761.8	5545.4	5557.6	5288.27	372.301	7.04014	5079.7	5216.9	5163.4	5153.33	56.4622	1.09564	45	FQIATVTEK;QPVLSQTEAR;QVLGQMVIDEELLGDGHSYSPR;TQNPMVTGTSVLGVK	311
249	Q3U1J4;Q3ULS8;Q91YC8;A0A494B987;A0A494BAF6	Q3U1J4	DNA damage-binding protein 1	Ddb1	sp|Q3U1J4|DDB1_MOUSE DNA damage-binding protein 1 OS=Mus musculus OX=10090 GN=Ddb1 PE=1 SV=2;tr|Q3ULS8|Q3ULS8_MOUSE DNA damage-binding protein 1 (Fragment) OS=Mus musculus OX=10090 GN=Ddb1 PE=2 SV=1;tr|Q91YC8|Q91YC8_MOUSE DNA damage-binding protein 1 OS=Mu	5	4	4	4.2	126.85	0	12.849	N/A	N/A	N/A	N/A	N/A		29183	9777.3	18127	31892	21153	20248	20241	14226	11841		3302.1	0	0	1100.7	1556.62	141.421	3480.3	3470.5	3383.2	3444.67	43.6472	1.2671	3391.1	0	0	1130.37	1598.58	141.421	25	LLASINSTVR;LVFSNVNLK;SVLLLAYKPMEGNFEEIAR;YLAIAPPIIK	329
250	Q9JJI8;Q52KP0	Q9JJI8	Large ribosomal subunit protein eL38	Rpl38	sp|Q9JJI8|RL38_MOUSE Large ribosomal subunit protein eL38 OS=Mus musculus OX=10090 GN=Rpl38 PE=1 SV=3;tr|Q52KP0|Q52KP0_MOUSE Large ribosomal subunit protein eL38 OS=Mus musculus OX=10090 GN=Rpl38 PE=1 SV=1	2	4	4	50	8.2038	0	15.506	25.336	0.0011868	2.9256	0.0077656	IGF_50-IGF_100; IGF_C-IGF_100		63123	71593	48774	64598	63979	73272	58071	59526	59910		6962.3	7997.9	7464.2	7474.8	422.848	5.65699	8175.5	8253	7504.1	7977.53	336.26	4.21508	9973.7	11399	10411	10594.6	596.178	5.62721	62	KIEEIKDFLLTAR;QSLPPGLAVK;YLYTLVITDK;YLYTLVITDKEK	358
251	Q60668;E9Q5B6;Q3UXC8;F6ZV59;G5E8G0;G3X9W0;A0A0G2JFL4;F6SHF3	Q60668	Heterogeneous nuclear ribonucleoprotein D0	Hnrnpd	sp|Q60668|HNRPD_MOUSE Heterogeneous nuclear ribonucleoprotein D0 OS=Mus musculus OX=10090 GN=Hnrnpd PE=1 SV=2;tr|E9Q5B6|E9Q5B6_MOUSE Heterogeneous nuclear ribonucleoprotein D (Fragment) OS=Mus musculus OX=10090 GN=Hnrnpd PE=1 SV=1;tr|Q3UXC8|Q3UXC8_MOUSE RR	8	4	4	13	38.354	0	17.996	N/A	N/A	N/A	N/A	N/A		57779	12121	58736	64929	90995	61250	48560	45727	47384		0	0	0	0	0	#DIV/0!	0	0	0	0	0	#DIV/0!	0	0	0	0	0	#DIV/0!	54	FGEVVDCTLK;HTEAAAAQR;IFVGGLSPDTPEEK;MFIGGLSWDTTKK	369
252	Q6ZWV7	Q6ZWV7	Large ribosomal subunit protein uL29	Rpl35	sp|Q6ZWV7|RL35_MOUSE Large ribosomal subunit protein uL29 OS=Mus musculus OX=10090 GN=Rpl35 PE=1 SV=1	1	4	4	26	14.552	0	45.821	N/A	N/A	N/A	N/A	N/A		141660	142550	157120	150020	167110	145940	117740	119410	117730		20357	22917	23423	22232.3	1342.05	6.0365	21870	23063	21617	22183.3	630.535	2.84238	18328	23240	22427	21331.7	2149.69	10.0775	85	QLDDLKVELSQLR;VELSQLR;VLTVINQTQK;YKPLDLRPK	378
253	Q9D1R9;A0A0G2JGY8;A0A0G2JEY6	Q9D1R9	Large ribosomal subunit protein eL34	Rpl34	sp|Q9D1R9|RL34_MOUSE Large ribosomal subunit protein eL34 OS=Mus musculus OX=10090 GN=Rpl34 PE=1 SV=2;tr|A0A0G2JGY8|A0A0G2JGY8_MOUSE Large ribosomal subunit protein eL34 (Fragment) OS=Mus musculus OX=10090 GN=Rpl34 PE=1 SV=4;tr|A0A0G2JEY6|A0A0G2JEY6_MOUSE	3	4	4	28.2	13.293	0	11.851	N/A	N/A	N/A	N/A	N/A		75635	61042	71105	19423	74616	77640	68670	53758	71179		8460.4	8206.7	8230.1	8299.07	114.479	1.37942	7715.4	7923.7	8423.1	8020.73	296.953	3.70231	7844.9	8336	8469.4	8216.77	268.53	3.26807	71	AFLIEEQK;IVYLYTK;LSYNTASNK;SACGVCPGR	411
254	Q9R1P3;Q8BJX0	Q9R1P3	Proteasome subunit beta type-2	Psmb2	sp|Q9R1P3|PSB2_MOUSE Proteasome subunit beta type-2 OS=Mus musculus OX=10090 GN=Psmb2 PE=1 SV=1;tr|Q8BJX0|Q8BJX0_MOUSE Proteasome subunit beta OS=Mus musculus OX=10090 GN=Psmb2 PE=2 SV=1	2	4	4	26.4	22.906	0	18.534	N/A	N/A	N/A	N/A	N/A		70975	60656	64589	69725	58052	74307	60976	44473	52315		8192.9	7633.1	7805.9	7877.3	234.048	2.97117	7864.2	7553.8	8575.9	7997.97	427.857	5.34957	7327.5	7131.2	7451.3	7303.33	131.793	1.80456	71	FILNLPTFSVR;NGYELSPTAAANFTR;VAASNIVQMK;VIDKDGIHNLENIAFPK	418
255	O88844;A0A087WPT4;A0A087WRS9;Q0QER9;Q5HZJ8;Q3TJ51;Q8C338;D3YVY3;A0A087WRM4	O88844	Isocitrate dehydrogenase [NADP] cytoplasmic	Idh1	sp|O88844|IDHC_MOUSE Isocitrate dehydrogenase [NADP] cytoplasmic OS=Mus musculus OX=10090 GN=Idh1 PE=1 SV=2;tr|A0A087WPT4|A0A087WPT4_MOUSE Isocitrate dehydrogenase 1 (NADP+), soluble (Fragment) OS=Mus musculus OX=10090 GN=Idh1 PE=1 SV=1;tr|A0A087WRS9|A0A08	9	4	3	12.8	46.674	0	9.3552	N/A	N/A	N/A	N/A	N/A		18138	9882.9	26246	21510	32519	21986	26761	24812	25692		2918.7	0	3459.9	2126.2	1519.6	71.4702	3338.8	3415.9	3461.4	3405.37	50.6024	1.48596	4414.3	4702.6	4451.2	4522.7	128.097	2.83232	28	ATDFVVPGPGK;LILPYVELDLHSYDLGIENR;LVTGWVKPIIIGR;NILGGTVFR	2
256	P63158;A0A0J9YUD8;Q8C7C4;Q8BNM0;A0A0J9YUZ4;Q8BQ02;Q6P202;Q58EV5;Q497Z6;Q3UBK2;D3YZ18;Q80YZ1;Q3UJK0;D3YVC6	P63158	High mobility group protein B1	Hmgb1	sp|P63158|HMGB1_MOUSE High mobility group protein B1 OS=Mus musculus OX=10090 GN=Hmgb1 PE=1 SV=2;tr|A0A0J9YUD8|A0A0J9YUD8_MOUSE High mobility group protein B1 OS=Mus musculus OX=10090 GN=Hmgb1 PE=1 SV=1;tr|Q8C7C4|Q8C7C4_MOUSE High mobility group protein B1	14	3	3	14.4	24.893	0	11.305	N/A	N/A	N/A	N/A	N/A		61950	13672	51303	24473	58885	62943	37321	45845	31160		10090	0	10550	6880	4868.52	70.7633	9066.4	9806.8	9841.1	9571.43	357.387	3.73389	7518.9	8665.6	0	5394.83	3843.34	71.2411	46	FKDPNAPK;GKFEDMAK;IKGEHPGLSIGDVAK	12
257	Q922D8;Q8BXX7;A0A1W2P733;Q3TW74;Q3UZH3	Q922D8	C-1-tetrahydrofolate synthase, cytoplasmic	Mthfd1	sp|Q922D8|C1TC_MOUSE C-1-tetrahydrofolate synthase, cytoplasmic OS=Mus musculus OX=10090 GN=Mthfd1 PE=1 SV=4;tr|Q8BXX7|Q8BXX7_MOUSE C-1-tetrahydrofolate synthase, cytoplasmic OS=Mus musculus OX=10090 GN=Mthfd1 PE=2 SV=1;tr|A0A1W2P733|A0A1W2P733_MOUSE C-1-t	5	3	3	4.7	101.2	0	5.6311	N/A	N/A	N/A	N/A	N/A		0	0	0	0	0	0	19061	8516	16685		0	0	0	0	0	#DIV/0!	0	0	0	0	0	#DIV/0!	2525.9	0	2793.8	1773.23	1258.63	70.9792	6	LDIDPETITWQR;MHGGGPTVTAGLPLPK;STTTIGLVQALGAHLR	25
258	P62849;A0A286YEB7;Q9D7P1;Q9CY61;Q5M9M7;Q3TIF8;Q9CQK2;Q9DCA4	P62849	Small ribosomal subunit protein eS24	Rps24	sp|P62849|RS24_MOUSE Small ribosomal subunit protein eS24 OS=Mus musculus OX=10090 GN=Rps24 PE=1 SV=1;tr|A0A286YEB7|A0A286YEB7_MOUSE 40S ribosomal protein S24 OS=Mus musculus OX=10090 GN=Rps24 PE=1 SV=1;tr|Q9D7P1|Q9D7P1_MOUSE 40S ribosomal protein S24 OS=M	8	3	3	28.6	15.423	0	29.467	N/A	N/A	N/A	N/A	N/A		56324	38889	44955	41771	52262	52364	48809	49001	51894		10910	9991.8	11074	10658.6	476.229	4.46802	9670.6	9974.6	9897.8	9847.67	129.071	1.31068	10414	10922	10212	10516	298.695	2.84039	55	QMVIDVLHPGK;TTGFGMIYDSLDYAK;TTPDVIFVFGFR	30
259	Q91VM5;A0A2I3BRL8;Q9WV02;A2AFI4;A2AFI3;A0A2I3BQC0	Q91VM5	RNA binding motif protein, X-linked-like-1	Rbmxl1	sp|Q91VM5|RMXL1_MOUSE RNA binding motif protein, X-linked-like-1 OS=Mus musculus OX=10090 GN=Rbmxl1 PE=2 SV=1;tr|A0A2I3BRL8|A0A2I3BRL8_MOUSE Predicted gene 7324 OS=Mus musculus OX=10090 GN=Gm7324 PE=4 SV=1;sp|Q9WV02|RBMX_MOUSE RNA-binding motif protein, X	6	3	3	9	42.161	0	8.9758	N/A	N/A	N/A	N/A	N/A		21082	21791	0	8125.5	23104	24038	21711	11540	15093		3933.9	4478.8	0	2804.23	1995.33	71.1543	0	4130	4467.2	2865.73	2031.05	70.8737	0	0	0	0	0	#DIV/0!	13	GFAFVTFESPADAK;IVEILLMK;LFIGGLNTETNEK	31
260	A0A5K1VVQ9;A2ASS6;A0A5K1VVQ1;E9Q8N1;F7CR78	A0A5K1VVQ9	Titin	Ttn	tr|A0A5K1VVQ9|A0A5K1VVQ9_MOUSE Titin OS=Mus musculus OX=10090 GN=Ttn PE=1 SV=1;sp|A2ASS6|TITIN_MOUSE Titin OS=Mus musculus OX=10090 GN=Ttn PE=1 SV=1;tr|A0A5K1VVQ1|A0A5K1VVQ1_MOUSE Titin OS=Mus musculus OX=10090 GN=Ttn PE=1 SV=1;tr|E9Q8N1|E9Q8N1_MOUSE Titin	5	3	3	0.1	3925.5	0	3.153	N/A	N/A	N/A	N/A	N/A		20750	21477	20435	21459	19042	18900	23327	14070	13758		0	0	0	0	0	#DIV/0!	0	0	0	0	0	#DIV/0!	0	0	0	0	0	#DIV/0!	24	APPAVVK;TVESAEAK;VEAHVYGK	42
261	Q99PL5;A2AVJ7;Q6ZPS0;Q3ULC0	Q99PL5	Ribosome-binding protein 1	Rrbp1	sp|Q99PL5|RRBP1_MOUSE Ribosome-binding protein 1 OS=Mus musculus OX=10090 GN=Rrbp1 PE=1 SV=2;tr|A2AVJ7|A2AVJ7_MOUSE Ribosome binding protein 1 OS=Mus musculus OX=10090 GN=Rrbp1 PE=1 SV=1;tr|Q6ZPS0|Q6ZPS0_MOUSE MKIAA1398 protein (Fragment) OS=Mus musculus O	4	3	3	11.2	172.88	0	3.5745	N/A	N/A	N/A	N/A	N/A		6817	13572	9215.2	0	15042	13448	6915.8	5318.1	0		0	2489.6	0	829.867	1173.61	141.421	0	2408.5	2252.2	1553.57	1100.39	70.8299	0	0	0	0	0	#DIV/0!	11	KGEGAQNQGK;LQQENSILR;TILAETEGMLK	58
262	Q6ZWY8;A6H6H4;CON__P21752;Q9D2R9;A0A0N4SVF0;A2AEH9	Q6ZWY8	Thymosin beta-10	Tmsb10	sp|Q6ZWY8|TYB10_MOUSE Thymosin beta-10 OS=Mus musculus OX=10090 GN=Tmsb10 PE=1 SV=3;tr|A6H6H4|A6H6H4_MOUSE Thymosin beta OS=Mus musculus OX=10090 GN=Tmsb10 PE=1 SV=1	6	4	3	63.6	5.0256	0	17.732	17.419	0.0031714	2.4987	0.016747	IGF_50-IGF_100; IGF_C-IGF_100		145780	135520	135290	150420	162080	162200	130550	94798	124850		36258	40904	34957	37373	2552.66	6.83023	37635	41432	42745	40604	2166.75	5.3363	29621	22011	23789	25140.3	3250.39	12.929	66	ADKPDMGEIASFDK;ETIEQEK;ETIEQEKR;NTLPTKETIEQEKR	64
263	Q3THW5;P0C0S6;B2RVP5;Q8R029;Q3TFU6;Q3UA95	Q3THW5	Histone H2A.V	H2az2	sp|Q3THW5|H2AV_MOUSE Histone H2A.V OS=Mus musculus OX=10090 GN=H2az2 PE=1 SV=3;sp|P0C0S6|H2AZ_MOUSE Histone H2A.Z OS=Mus musculus OX=10090 GN=H2az1 PE=1 SV=2;tr|B2RVP5|B2RVP5_MOUSE Histone H2A OS=Mus musculus OX=10090 GN=H2az2 PE=2 SV=1;tr|Q8R029|Q8R029_MO	6	5	3	31.2	13.509	0	11.496	N/A	N/A	N/A	N/A	N/A		49517	25358	25636	26728	51665	48807	22047	44493	28221		7467.1	0	0	2489.03	3520.02	141.421	0	7815.5	7511.9	5109.13	3614.83	70.7523	0	6230.2	6836.1	4355.43	3089.67	70.9384	44	AGLQFPVGR;ATIAGGGVIPHIHK;GDEELDSLIK;HLQLAIR;HLQLAIRGDEELDSLIK	75
264	O08583;Q9JJW6;Q4KL64;G3X9I4;D9J342	O08583	THO complex subunit 4	Alyref	sp|O08583|THOC4_MOUSE THO complex subunit 4 OS=Mus musculus OX=10090 GN=Alyref PE=1 SV=3;sp|Q9JJW6|ALRF2_MOUSE Aly/REF export factor 2 OS=Mus musculus OX=10090 GN=Alyref2 PE=1 SV=1;tr|Q4KL64|Q4KL64_MOUSE RNA and export factor binding protein 2 OS=Mus muscu	5	3	3	9.4	26.94	0	7.6995	N/A	N/A	N/A	N/A	N/A		12809	14044	25128	16257	15522	16771	30580	13533	21751		0	0	0	0	0	#DIV/0!	0	0	0	0	0	#DIV/0!	0	0	0	0	0	#DIV/0!	11	ADKMDMSLDDIIK;MDMSLDDIIK;SLGTADVHFER	98
265	Q923D2;Q3U6G1;E9PZC3;E9PZC4;A0A0U1RPU7	Q923D2	Flavin reductase (NADPH)	Blvrb	sp|Q923D2|BLVRB_MOUSE Flavin reductase (NADPH) OS=Mus musculus OX=10090 GN=Blvrb PE=1 SV=3;tr|Q3U6G1|Q3U6G1_MOUSE NAD(P)-binding domain-containing protein OS=Mus musculus OX=10090 GN=Blvrb PE=1 SV=1;tr|E9PZC3|E9PZC3_MOUSE Biliverdin reductase B (flavin red	5	3	3	17	22.197	0	7.9296	N/A	N/A	N/A	N/A	N/A		23865	20549	23193	30915	32613	13953	30921	12727	14267		0	0	0	0	0	#DIV/0!	0	5481.1	0	1827.03	2583.82	141.421	5656.7	0	0	1885.57	2666.59	141.421	24	ILQESGLK;LPSEGPQPAHVVVGDVR;LQDVTDDHIR	102
266	P97822;E9Q5H2;E9PZF5;E9Q0X5	P97822	Acidic leucine-rich nuclear phosphoprotein 32 family member E	Anp32e	sp|P97822|AN32E_MOUSE Acidic leucine-rich nuclear phosphoprotein 32 family member E OS=Mus musculus OX=10090 GN=Anp32e PE=1 SV=2;tr|E9Q5H2|E9Q5H2_MOUSE Acidic leucine-rich nuclear phosphoprotein 32 family member (Fragment) OS=Mus musculus OX=10090 GN=Anp32	4	3	3	18.8	29.622	0	14.156	N/A	N/A	N/A	N/A	N/A		12709	25274	24953	23567	22933	24458	20940	26947	34490		0	4714.8	0	1571.6	2222.58	141.421	3961.2	3907.8	4173.3	4014.1	114.663	2.8565	0	0	0	0	0	#DIV/0!	18	IKDLSTVEALQNLK;KLELSDNIISGGLEVLAEK;SLDLFNCEITNLEDYR	104
267	P56959;G3UXT7;Q8CFQ9;Q564D0;Q3USY4;Q3UK30	P56959	RNA-binding protein FUS	Fus	sp|P56959|FUS_MOUSE RNA-binding protein FUS OS=Mus musculus OX=10090 GN=Fus PE=1 SV=1;tr|G3UXT7|G3UXT7_MOUSE Fused in sarcoma (Fragment) OS=Mus musculus OX=10090 GN=Fus PE=1 SV=1;tr|Q8CFQ9|Q8CFQ9_MOUSE Fused in sarcoma OS=Mus musculus OX=10090 GN=Fus PE=1	6	3	3	8.7	52.673	0	5.7167	N/A	N/A	N/A	N/A	N/A		9289.8	0	18218	8025.4	0	0	9351.8	11943	0		0	0	0	0	0	#DIV/0!	0	0	0	0	0	#DIV/0!	0	0	0	0	0	#DIV/0!	6	AAIDWFDGKEFSGNPIK;LKGEATVSFDDPPSAK;TGQPMINLYTDR	125
268	P62858;G3UYV7;Q059I1	P62858	Small ribosomal subunit protein eS28	Rps28	sp|P62858|RS28_MOUSE Small ribosomal subunit protein eS28 OS=Mus musculus OX=10090 GN=Rps28 PE=1 SV=1;tr|G3UYV7|G3UYV7_MOUSE Small ribosomal subunit protein eS28 (Fragment) OS=Mus musculus OX=10090 GN=Rps28 PE=1 SV=1;tr|Q059I1|Q059I1_MOUSE Small ribosomal	3	3	3	46.4	7.8409	0	33.23	N/A	N/A	N/A	N/A	N/A		65579	77030	78303	79700	88635	75422	65349	40362	64957		16450	19615	19072	18379	1381.91	7.51894	18134	17664	17774	17857.3	200.721	1.12403	15292	13783	16141	15072	975.138	6.46986	76	EGDVLTLLESER;TGSQGQCTQVR;VEFMDDTSR	127
269	P50431;G3UZ26;G3UYY1;Q9CWR5	P50431	Serine hydroxymethyltransferase, cytosolic	Shmt1	sp|P50431|GLYC_MOUSE Serine hydroxymethyltransferase, cytosolic OS=Mus musculus OX=10090 GN=Shmt1 PE=1 SV=3;tr|G3UZ26|G3UZ26_MOUSE Serine hydroxymethyltransferase (Fragment) OS=Mus musculus OX=10090 GN=Shmt1 PE=1 SV=1;tr|G3UYY1|G3UYY1_MOUSE Serine hydroxym	4	4	3	11.1	52.6	0	6.4042	N/A	N/A	N/A	N/A	N/A		16414	7359.5	0	0	7056.4	8267.3	0	0	23510		2714.2	0	0	904.733	1279.49	141.421	0	0	0	0	0	#DIV/0!	0	0	2690.6	896.867	1268.36	141.421	8	ALSDALTELGYK;ISATSIFFESMPYK;IVTGGSDNHLILMDLR;LIIAGTSCYSR	128
270	P09671;Q4FJX9;Q3U8W4;A0A3B2WBF0;Q3TJA2	P09671	Superoxide dismutase [Mn], mitochondrial	Sod2	sp|P09671|SODM_MOUSE Superoxide dismutase [Mn], mitochondrial OS=Mus musculus OX=10090 GN=Sod2 PE=1 SV=3;tr|Q4FJX9|Q4FJX9_MOUSE Superoxide dismutase OS=Mus musculus OX=10090 GN=Sod2 PE=1 SV=1;tr|Q3U8W4|Q3U8W4_MOUSE Superoxide dismutase OS=Mus musculus OX=1	5	3	3	16.7	24.603	0	13.485	1940.4	3.6784e-09	8.4343	3.8303e-07	IGF_50-IGF_100; IGF_C-IGF_100		27908	38658	19392	28030	29274	29367	8713.4	9290.3	8948.1		4768.2	5110.8	4535.4	4804.8	236.327	4.91857	4675.5	4842.8	4923.8	4814.03	103.389	2.14765	0	0	0	0	0	#DIV/0!	28	AIWNVINWENVTER;GDVTTQVALQPALK;GELLEAIKR	168
271	P15532;Q5NC81;Q5NC80;Q5NC79	P15532	Nucleoside diphosphate kinase A	Nme1	sp|P15532|NDKA_MOUSE Nucleoside diphosphate kinase A OS=Mus musculus OX=10090 GN=Nme1 PE=1 SV=1;tr|Q5NC81|Q5NC81_MOUSE Nucleoside diphosphate kinase OS=Mus musculus OX=10090 GN=Nme1 PE=1 SV=1;tr|Q5NC80|Q5NC80_MOUSE Nucleoside diphosphate kinase (Fragment)	4	12	3	80.3	17.208	0	27.749	N/A	N/A	N/A	N/A	N/A		48387	44134	47202	51485	49008	46731	43953	48512	53164		8655.1	8213	8836.3	8568.13	261.786	3.05535	8747.5	8337.7	8008.6	8364.6	302.254	3.61349	8128	7070.7	7543.6	7580.77	432.44	5.70444	76	DRPFFTGLVK;EISLWFQPEELVEYK;FLQASEDLLK;FLQASEDLLKEHYTDLK;GDFCIQVGR;GLVGEIIK;GLVGEIIKR;NIIHGSDSVK;SAEKEISLWFQPEELVEYK;TFIAIKPDGVQR;VMLGETNPADSKPGTIR;YMHSGPVVAMVWEGLNVVK	180
272	P19157;P46425;A0A494BAM8;A0A494B908;K9JA74;A0A494BAW2;A0A494BAS3;A0A494BAU3	P19157	Glutathione S-transferase P 1	Gstp1	sp|P19157|GSTP1_MOUSE Glutathione S-transferase P 1 OS=Mus musculus OX=10090 GN=Gstp1 PE=1 SV=2;sp|P46425|GSTP2_MOUSE Glutathione S-transferase P 2 OS=Mus musculus OX=10090 GN=Gstp2 PE=1 SV=2;tr|A0A494BAM8|A0A494BAM8_MOUSE glutathione transferase (Fragment	8	3	3	22.4	23.609	0	20.813	N/A	N/A	N/A	N/A	N/A		41903	11827	12169	27913	43636	46930	50693	40019	47608		4861.2	0	0	1620.4	2291.59	141.421	4577	5034.7	5491	5034.23	373.139	7.41203	5535.1	5593.7	5965.2	5698	190.447	3.34236	29	ALPGHLKPFETLLSQNQGGK;FEDGDLTLYQSNAILR;PPYTIVYFPVR	191
273	P24369;Q9DCY1;Q6ZQM2	P24369	Peptidyl-prolyl cis-trans isomerase B	Ppib	sp|P24369|PPIB_MOUSE Peptidyl-prolyl cis-trans isomerase B OS=Mus musculus OX=10090 GN=Ppib PE=1 SV=2;tr|Q9DCY1|Q9DCY1_MOUSE Peptidyl-prolyl cis-trans isomerase OS=Mus musculus OX=10090 GN=Ppib PE=1 SV=1	3	3	3	15.7	23.713	0	6.8415	N/A	N/A	N/A	N/A	N/A		0	0	0	0	0	0	22661	17303	16345		0	0	0	0	0	#DIV/0!	0	0	0	0	0	#DIV/0!	0	0	0	0	0	#DIV/0!	7	IEVEKPFAIAKE;TVDNFVALATGEK;VLEGMDVVR	198
274	P27546;A0A0G2JE57;A0A0G2JDU1;A0A0G2JFK3;A0A0G2JDY5;A0A0G2JFT4;A0A0G2JG35;A0A140T8T5;A0A0G2JDN7;E9PZ43	P27546	Microtubule-associated protein 4	Map4	sp|P27546|MAP4_MOUSE Microtubule-associated protein 4 OS=Mus musculus OX=10090 GN=Map4 PE=1 SV=3	10	3	3	3.9	117.43	0	13.728	N/A	N/A	N/A	N/A	N/A		24102	19914	22443	35476	35051	33242	21737	0	0		4106.4	3760.4	3967.2	3944.67	142.15	3.60359	3848.9	3784.6	3330.8	3654.77	230.578	6.30897	3804.7	0	0	1268.23	1793.55	141.421	26	GMVSLSEIEEALAK;MDLAPPEDVLLTK;VGSLDNVGHLPAGGAVK	206
275	P27661	P27661	Histone H2AX	H2ax	sp|P27661|H2AX_MOUSE Histone H2AX OS=Mus musculus OX=10090 GN=H2ax PE=1 SV=2	1	7	3	38.5	15.142	0	54.132	10.776	0.010327	1.986	0.038856	IGF_50-IGF_100; IGF_C-IGF_100		103000	93757	97734	90766	98681	99236	79727	79624	77477		16662	16241	16588	16497	183.523	1.11246	14229	15407	14180	14605.3	567.217	3.88363	13285	11503	9494.3	11427.4	1548.47	13.5505	93	AGLQFPVGR;HLQLAIR;HLQLAIRNDEELNK;KSSATVGPK;LLGGVTIAQGGVLPNIQAVLLPK;NDEELNK;NDEELNKLLGGVTIAQGGVLPNIQAVLLPK	208
276	P47915;Q5M8M8;A0A1L1SUN1;A0A1L1SS27;W4VSN7	P47915	Large ribosomal subunit protein eL29	Rpl29	sp|P47915|RL29_MOUSE Large ribosomal subunit protein eL29 OS=Mus musculus OX=10090 GN=Rpl29 PE=1 SV=2;tr|Q5M8M8|Q5M8M8_MOUSE 60S ribosomal protein L29 OS=Mus musculus OX=10090 GN=Rpl29 PE=1 SV=1;tr|A0A1L1SUN1|A0A1L1SUN1_MOUSE Large ribosomal subunit protei	5	3	3	18.8	17.587	0	8.2304	N/A	N/A	N/A	N/A	N/A		63028	65707	52363	60002	67108	67907	43653	51430	56544		6583.3	7268.2	6943	6931.5	279.727	4.0356	7070.4	6631.5	6920.5	6874.13	182.155	2.64986	5548.3	6302.4	6229.2	6026.63	339.55	5.63416	66	ALVKPQAIKPK;AQASAPAQAPK;LAFIAHPK	233
277	P47955;Q58E35	P47955	Large ribosomal subunit protein P1	Rplp1	sp|P47955|RLA1_MOUSE Large ribosomal subunit protein P1 OS=Mus musculus OX=10090 GN=Rplp1 PE=1 SV=1;tr|Q58E35|Q58E35_MOUSE Large ribosomal subunit protein P1 OS=Mus musculus OX=10090 GN=Rplp1 PE=1 SV=1	2	3	3	79.8	11.475	0	64.635	11.03	0.0097769	2.0098	0.037481	IGF_50-IGF_100; IGF_C-IGF_100		95891	102870	99343	115800	120230	110450	130400	114820	127970		13563	15923	14801	14762.3	963.854	6.52914	15627	15661	14628	15305.3	479.148	3.1306	17203	20032	19991	19075.3	1324.05	6.94114	91	AAGVSVEPFWPGLFAK;ALANVNIGSLICNVGAGGPAPAAGAAPAGGAAPSTAAAPAEEK;ASVSELACIYSALILHDDEVTVTEDKINALIK	234
278	P62843;Q3UXS6;D3YTQ9;Q3UK70	P62843	Small ribosomal subunit protein uS19	Rps15	sp|P62843|RS15_MOUSE Small ribosomal subunit protein uS19 OS=Mus musculus OX=10090 GN=Rps15 PE=1 SV=2;tr|Q3UXS6|Q3UXS6_MOUSE 40S ribosomal protein S15 OS=Mus musculus OX=10090 GN=Rps15 PE=2 SV=1;tr|D3YTQ9|D3YTQ9_MOUSE Small ribosomal subunit protein uS19 O	4	3	3	36.6	17.04	0	19.326	N/A	N/A	N/A	N/A	N/A		13425	10689	21282	23397	17625	28713	53471	0	25812		0	0	3828.6	1276.2	1804.82	141.421	3917.5	0	4762.8	2893.43	2074.87	71.7095	0	0	0	0	0	#DIV/0!	32	DMIILPEMVGSMVGVYNGK;EAPPMEKPEVVK;GVDLDQLLDMSYEQLMQLYSAR	277
279	P62960;Q71V06;Q810K5;Q60951;Q60950;Q3UBT1;Q9JKB3;B2RUF0;Q64369;A0A0A0MQD2;Q68G78;Q61478;Q9Z2C8;Q497N3;A2BGG7	P62960	Y-box-binding protein 1	Ybx1	sp|P62960|YBOX1_MOUSE Y-box-binding protein 1 OS=Mus musculus OX=10090 GN=Ybx1 PE=1 SV=3;tr|Q71V06|Q71V06_MOUSE Y-box-binding protein 1 (Fragment) OS=Mus musculus OX=10090 GN=Ybx1 PE=2 SV=1;tr|Q810K5|Q810K5_MOUSE Y-box-binding protein 1 OS=Mus musculus OX=	15	3	3	15.8	35.73	0	17.049	N/A	N/A	N/A	N/A	N/A		29548	25806	38264	31753	29908	19576	17334	0	11922		6030.2	5735.8	6356.9	6040.97	253.677	4.19928	6340.6	5677	0	4005.87	2845.5	71.0334	0	0	0	0	0	#DIV/0!	20	GAEAANVTGPGGVPVQGSK;NDTKEDVFVHQTAIK;SVGDGETVEFDVVEGEK	286
280	P70677;A0A1B0GRX1;Q8BNT4	P70677	Caspase-3	Casp3	sp|P70677|CASP3_MOUSE Caspase-3 OS=Mus musculus OX=10090 GN=Casp3 PE=1 SV=1;tr|A0A1B0GRX1|A0A1B0GRX1_MOUSE Caspase 3 OS=Mus musculus OX=10090 GN=Casp3 PE=1 SV=1	3	3	3	11.6	31.474	0	4.0999	N/A	N/A	N/A	N/A	N/A		14198	6460.8	0	5991.7	21919	11995	0	0	0		2234.8	0	0	744.933	1053.49	141.421	0	2373.4	2122.6	1498.67	1064.65	71.04	0	0	0	0	0	#DIV/0!	9	LFIIQACR;SGTDVDAANLR;SVDSGIYLDSSYK	301
281	P83882;Q5M9P1;A0A0A6YW33	P83882	Large ribosomal subunit protein eL42	Rpl36a	sp|P83882|RL36A_MOUSE Large ribosomal subunit protein eL42 OS=Mus musculus OX=10090 GN=Rpl36a PE=1 SV=2;tr|Q5M9P1|Q5M9P1_MOUSE Large ribosomal subunit protein eL42 OS=Mus musculus OX=10090 GN=Rpl36a PE=1 SV=1	3	3	3	25.5	12.441	0	8.1688	N/A	N/A	N/A	N/A	N/A		28432	38052	29210	30112	42006	41470	28251	27402	31237		5717.5	5655.3	6224.8	5865.87	255.071	4.3484	5938.5	5601.7	6090.4	5876.87	204.215	3.4749	5594.8	6419.9	6461.7	6158.8	399.173	6.48135	50	GKDSLYAQGK;HFELGGDK;LECVEPNCR	302
282	Q3THE2;Q6ZWQ9;Q922W7;Q9D6E6;Q9CXD2;Q9CQ19;D3YV37	Q3THE2	Myosin regulatory light chain 12B	Myl12b	sp|Q3THE2|ML12B_MOUSE Myosin regulatory light chain 12B OS=Mus musculus OX=10090 GN=Myl12b PE=1 SV=2;tr|Q6ZWQ9|Q6ZWQ9_MOUSE Myosin, light chain 12A, regulatory, non-sarcomeric OS=Mus musculus OX=10090 GN=Myl12a PE=1 SV=1;tr|Q922W7|Q922W7_MOUSE 2900073G15Ri	7	3	3	18	19.779	0	8.8907	N/A	N/A	N/A	N/A	N/A		32696	21372	23844	23125	33105	28299	0	7983.2	19235		3712.2	3768.6	4113.1	3864.63	177.195	4.58504	3697.6	3487.1	3067.5	3417.4	261.916	7.66419	0	0	3395.7	1131.9	1600.75	141.421	20	ELLTTMGDR;FTDEEVDELYR;LNGTDPEDVIR	319
283	Q9R0Q7;Q3TJG6;D3Z7C6;Q9CRH1	Q9R0Q7	Prostaglandin E synthase 3	Ptges3	sp|Q9R0Q7|TEBP_MOUSE Prostaglandin E synthase 3 OS=Mus musculus OX=10090 GN=Ptges3 PE=1 SV=1;tr|Q3TJG6|Q3TJG6_MOUSE Prostaglandin E synthase 3 OS=Mus musculus OX=10090 GN=Ptges3 PE=2 SV=1;tr|D3Z7C6|D3Z7C6_MOUSE Prostaglandin E synthase 3 OS=Mus musculus OX	4	3	3	26.2	18.721	0	8.0945	N/A	N/A	N/A	N/A	N/A		0	0	0	11135	0	16968	41230	22750	27672		0	0	0	0	0	#DIV/0!	0	0	0	0	0	#DIV/0!	0	0	0	0	0	#DIV/0!	10	HLNEIDLFHCIDPNDSK;LNWLSVDFNNWK;LTFSCLGGSDNFK	323
284	Q9D0R2;Q3U630;Q99KJ4	Q9D0R2	Threonine--tRNA ligase 1, cytoplasmic	Tars1	sp|Q9D0R2|SYTC_MOUSE Threonine--tRNA ligase 1, cytoplasmic OS=Mus musculus OX=10090 GN=Tars1 PE=1 SV=2;tr|Q3U630|Q3U630_MOUSE threonine--tRNA ligase OS=Mus musculus OX=10090 GN=Tars1 PE=2 SV=1;tr|Q99KJ4|Q99KJ4_MOUSE threonine--tRNA ligase (Fragment) OS=Mus	3	3	3	6.1	83.355	0	6.7623	N/A	N/A	N/A	N/A	N/A		0	12010	10941	0	19682	10739	0	0	9980.4		0	0	0	0	0	#DIV/0!	0	0	0	0	0	#DIV/0!	0	0	0	0	0	#DIV/0!	7	FLGDIEIWNQAEK;NELSGALTGLTR;VVWDLDRPLETDCTLELLK	333
285	Q9CR16;Q3UB60	Q9CR16	Peptidyl-prolyl cis-trans isomerase D	Ppid	sp|Q9CR16|PPID_MOUSE Peptidyl-prolyl cis-trans isomerase D OS=Mus musculus OX=10090 GN=Ppid PE=1 SV=3;tr|Q3UB60|Q3UB60_MOUSE peptidylprolyl isomerase OS=Mus musculus OX=10090 GN=Ppid PE=2 SV=1	2	3	3	8.1	40.742	0	10.515	N/A	N/A	N/A	N/A	N/A		20447	7146.3	19442	17691	17190	16401	38435	20859	36341		3381.4	0	3451.1	2277.5	1610.69	70.7217	2886.6	2821.8	2708.4	2805.6	73.6462	2.62497	4672.4	4173.6	4681.2	4509.07	237.238	5.26135	34	HVVFGQVIK;ILLISEDLK;IVLELFADIVPK	341
286	Q9D358;Q561M1;Q4VAI2;A0A1W2P7X3	Q9D358	Low molecular weight phosphotyrosine protein phosphatase	Acp1	sp|Q9D358|PPAC_MOUSE Low molecular weight phosphotyrosine protein phosphatase OS=Mus musculus OX=10090 GN=Acp1 PE=1 SV=3;tr|Q561M1|Q561M1_MOUSE Low molecular weight phosphotyrosine protein phosphatase OS=Mus musculus OX=10090 GN=Acp1 PE=1 SV=1;tr|Q4VAI2|Q4	4	3	3	20.3	18.192	0	7.7924	N/A	N/A	N/A	N/A	N/A		34341	25924	12122	34911	13872	14033	35519	26927	39524		3966.6	4600.3	0	2855.63	2035.74	71.2887	3854	0	0	1284.67	1816.79	141.421	4168.6	5614.9	4917.7	4900.4	590.576	12.0516	27	IELLGSYDPQK;SPIAEAVFR;SVLFVCLGNICR	356
287	Q60597;Z4YJV4;E9Q7L0;B2RXT3	Q60597	2-oxoglutarate dehydrogenase complex component E1	Ogdh	sp|Q60597|ODO1_MOUSE 2-oxoglutarate dehydrogenase complex component E1 OS=Mus musculus OX=10090 GN=Ogdh PE=1 SV=3;tr|Z4YJV4|Z4YJV4_MOUSE 2-oxoglutarate dehydrogenase complex component E1 OS=Mus musculus OX=10090 GN=Ogdh PE=1 SV=1	4	3	3	4.9	116.45	0	4.0359	N/A	N/A	N/A	N/A	N/A		6022.1	4996.7	10290	14922	14828	14766	29306	10112	0		0	0	0	0	0	#DIV/0!	0	0	0	0	0	#DIV/0!	0	0	0	0	0	#DIV/0!	7	LNVLANVIR;NITLSLVANPSHLEAADPVVMGK;VASSVPVENFTIHGGLSR	368
288	Q60692	Q60692	Proteasome subunit beta type-6	Psmb6	sp|Q60692|PSB6_MOUSE Proteasome subunit beta type-6 OS=Mus musculus OX=10090 GN=Psmb6 PE=1 SV=3	1	3	3	13	25.378	0	8.2686	N/A	N/A	N/A	N/A	N/A		38605	38896	32361	36325	37925	23398	29263	19458	18331		5025.5	5316.6	4578.1	4973.4	303.734	6.10717	4605.3	4739.7	4848.3	4731.1	99.3905	2.10079	4006	5130.2	4373.8	4503.33	468.003	10.3924	40	LAAIQESGVER;QVLLGDQIPK;TTTGSYIANR	370
289	Q61425	Q61425	Hydroxyacyl-coenzyme A dehydrogenase, mitochondrial	Hadh	sp|Q61425|HCDH_MOUSE Hydroxyacyl-coenzyme A dehydrogenase, mitochondrial OS=Mus musculus OX=10090 GN=Hadh PE=1 SV=2	1	3	3	20.1	34.463	0	14.973	232.02	2.08e-06	5.6819	3.9129e-05	IGF_50-IGF_100; IGF_C-IGF_100		0	7201.6	7826.2	8599.7	8497.9	11648	37976	31044	35609		0	0	0	0	0	#DIV/0!	0	0	0	0	0	#DIV/0!	4329.2	6057.3	6377.3	5587.93	899.595	16.0989	26	LGAGYPMGPFELLDYVGLDTTK;LLVPYLIEAVR;TLSCLSTSTDAASVVHSTDLVVEAIVENLK	371
290	Q62426	Q62426	Cystatin-B	Cstb	sp|Q62426|CYTB_MOUSE Cystatin-B OS=Mus musculus OX=10090 GN=Cstb PE=1 SV=1	1	3	3	41.8	11.045	0	13.173	N/A	N/A	N/A	N/A	N/A		72854	50846	47747	55909	56131	67166	47460	41138	51253		9703.1	9599.5	8864.5	9389.03	373.305	3.97597	9336.2	9621.6	8434.4	9130.73	505.98	5.5415	8615.5	8344	8234.8	8398.1	160.059	1.90589	48	ENQKFDVFK;QIVAGTNLFIK;VFQPLPHENKPLTLSSYQTNK	373
291	Q6ZWY3;Q6ZWU9;D6RH49;A0A0G2JDW7;D3YYB0;A0A0G2JEX7;A0A0G2JG29	Q6ZWY3	Small ribosomal subunit protein eS27-like	Rps27l	sp|Q6ZWY3|RS27L_MOUSE Small ribosomal subunit protein eS27-like OS=Mus musculus OX=10090 GN=Rps27l PE=1 SV=3;sp|Q6ZWU9|RS27_MOUSE Small ribosomal subunit protein eS27 OS=Mus musculus OX=10090 GN=Rps27 PE=1 SV=3;tr|D6RH49|D6RH49_MOUSE 40S ribosomal protein	7	3	3	38.1	9.4771	0	17.282	N/A	N/A	N/A	N/A	N/A		38606	16644	8767.4	35208	10414	37142	39296	11251	38509		6112.1	0	0	2037.37	2881.27	141.421	7026	0	7747.8	4924.6	3494.66	70.9634	8325.9	0	8693.5	5673.13	4014.32	70.7601	29	DLLHPSLEEEK;LTEGCSFR;LVQSPNSYFMDVK	380
292	Q9CQR2;Q8C1L7	Q9CQR2	Small ribosomal subunit protein eS21	Rps21	sp|Q9CQR2|RS21_MOUSE Small ribosomal subunit protein eS21 OS=Mus musculus OX=10090 GN=Rps21 PE=1 SV=1;tr|Q8C1L7|Q8C1L7_MOUSE 40S ribosomal protein S21 OS=Mus musculus OX=10090 PE=2 SV=1	2	3	3	41	9.1413	0	18.443	N/A	N/A	N/A	N/A	N/A		32899	31024	30994	32860	33100	16181	46610	26805	31121		5334.8	5400.9	5237.1	5324.27	67.2846	1.26373	5154.4	5211.2	0	3455.2	2443.31	70.7139	6185.7	5146.6	5470.1	5600.8	434.161	7.75177	32	MGESDDSILR;MQNDAGEFVDLYVPR;TYGICGAIR	384
293	Q9CZD3	Q9CZD3	Glycine--tRNA ligase	Gars1	sp|Q9CZD3|GARS_MOUSE Glycine--tRNA ligase OS=Mus musculus OX=10090 GN=Gars1 PE=1 SV=1	1	3	3	6.3	81.877	0	10.027	10.24	0.011634	1.9343	0.041687	IGF_C-IGF_100		8491.8	0	0	8387	18603	19492	25685	34363	24962		0	0	0	0	0	#DIV/0!	0	2894.4	3057.4	1983.93	1404.43	70.7902	4242.4	4443.7	4341.1	4342.4	82.1855	1.89263	22	LPFAAAQIGNSFR;TFFSFPAVVAPFK;TLHVEEVVPSVIEPSFGLGR	407
294	Q9WVA4	Q9WVA4	Transgelin-2	Tagln2	sp|Q9WVA4|TAGL2_MOUSE Transgelin-2 OS=Mus musculus OX=10090 GN=Tagln2 PE=1 SV=4	1	3	3	20.6	22.395	0	12.629	N/A	N/A	N/A	N/A	N/A		0	0	7754.4	0	8706.3	0	11377	31353	25628		0	0	0	0	0	#DIV/0!	0	0	0	0	0	#DIV/0!	0	4769.1	4746.6	3171.9	2242.89	70.7113	12	NFSDNQLQEGK;TLMNLGGLAVAR;YGINTTDIFQTVDLWEGK	419
295	Q9QUI0;Q62159;A0A0A6YWJ1;A0A0G2JEP8;H3BL56;A0A0A6YXF6;Q9CR99;Q4VAE6;Q3TN61;C0IQA7;P62746;Q4FJM5;Q3TIC2	Q9QUI0	Transforming protein RhoA	Rhoa	sp|Q9QUI0|RHOA_MOUSE Transforming protein RhoA OS=Mus musculus OX=10090 GN=Rhoa PE=1 SV=1;sp|Q62159|RHOC_MOUSE Rho-related GTP-binding protein RhoC OS=Mus musculus OX=10090 GN=Rhoc PE=1 SV=2;tr|A0A0A6YWJ1|A0A0A6YWJ1_MOUSE Ras homolog family member A (Fragm	13	2	2	10.4	21.782	0.0051282	2.5239	N/A	N/A	N/A	N/A	N/A		0	0	0	0	0	0	9885.4	7904.4	0		0	0	0	0	0	#DIV/0!	0	0	0	0	0	#DIV/0!	0	0	0	0	0	#DIV/0!	2	LVIVGDGACGK;TCLLIVFSK	6
296	Q91WJ8;A0A0G2JFK2;A0A0G2JG00;Q0P6B2;Q3TUE1;A0A0G2JGW9;Q3TIS5;A0A0G2JFY5;Q3UUU2	Q91WJ8	Far upstream element-binding protein 1	Fubp1	sp|Q91WJ8|FUBP1_MOUSE Far upstream element-binding protein 1 OS=Mus musculus OX=10090 GN=Fubp1 PE=1 SV=1;tr|A0A0G2JFK2|A0A0G2JFK2_MOUSE Far upstream element (FUSE) binding protein 1 (Fragment) OS=Mus musculus OX=10090 GN=Fubp1 PE=1 SV=1;tr|A0A0G2JG00|A0A0G	9	2	2	4	68.539	0	6.5002	N/A	N/A	N/A	N/A	N/A		8619.4	0	0	7886.8	7803.3	8967.4	0	0	0		0	0	0	0	0	#DIV/0!	0	0	0	0	0	#DIV/0!	0	0	0	0	0	#DIV/0!	7	IGGNEGIDVPIPR;IQIAPDSGGLPER	8
297	Q91W90;A0A0R4J1Y7;E9PXX7;Q3TEE8;Q3UWX1;Q3UBW8	Q91W90	Thioredoxin domain-containing protein 5	Txndc5	sp|Q91W90|TXND5_MOUSE Thioredoxin domain-containing protein 5 OS=Mus musculus OX=10090 GN=Txndc5 PE=1 SV=2;tr|A0A0R4J1Y7|A0A0R4J1Y7_MOUSE protein disulfide-isomerase OS=Mus musculus OX=10090 GN=Txndc5 PE=1 SV=1;tr|E9PXX7|E9PXX7_MOUSE protein disulfide-isom	6	2	2	7.4	46.415	0	6.3384	N/A	N/A	N/A	N/A	N/A		0	20584	0	9635.5	9084.2	21078	0	0	0		0	3740.1	0	1246.7	1763.1	141.421	0	0	3530.8	1176.93	1664.44	141.421	0	0	0	0	0	#DIV/0!	9	ALAPTWEQLALGLEHSETVK;DLDSLHSFVLR	15
298	P18242;Q8VCK2;Q3U7P0;Q3UCW4;Q3UCD9;Q3UC89;Q3UAQ1;Q3U651;Q3TWR6;Q3TWD0;Q3TIR0;Q3TXL5;Q3U7I9;F8WIR1;F6Y6L6;A0A1B0GT66;Q8C243;Q3U8W5;Q3TWL1;Q3TJN3;Q05BF3	P18242	Cathepsin D	Ctsd	sp|P18242|CATD_MOUSE Cathepsin D OS=Mus musculus OX=10090 GN=Ctsd PE=1 SV=1;tr|Q8VCK2|Q8VCK2_MOUSE Cathepsin D (Fragment) OS=Mus musculus OX=10090 GN=Ctsd PE=2 SV=1;tr|Q3U7P0|Q3U7P0_MOUSE Cathepsin D OS=Mus musculus OX=10090 GN=Ctsd PE=2 SV=1;tr|Q3UCW4|Q3U	21	2	2	6.8	44.953	0	3.7822	N/A	N/A	N/A	N/A	N/A		0	0	0	11984	11892	0	10491	9573.4	20851		0	0	0	0	0	#DIV/0!	0	0	0	0	0	#DIV/0!	0	0	0	0	0	#DIV/0!	6	AIGAVPLIQGEYMIPCEK;VSSLPTVYLK	21
299	P57780;Q7TPR4;A1BN54;Q1A602;Q3ULT2;Q3UDJ7;A0A1L1SV25;Q8BP35;A0A1L1SVJ6;Q99LJ3;E9Q2W9	P57780	Alpha-actinin-4	Actn4	sp|P57780|ACTN4_MOUSE Alpha-actinin-4 OS=Mus musculus OX=10090 GN=Actn4 PE=1 SV=1;sp|Q7TPR4|ACTN1_MOUSE Alpha-actinin-1 OS=Mus musculus OX=10090 GN=Actn1 PE=1 SV=1;tr|A1BN54|A1BN54_MOUSE Alpha-actinin-1 OS=Mus musculus OX=10090 GN=Actn1 PE=1 SV=1;tr|Q1A602	11	2	2	2.4	104.98	0	6.4691	1301.6	1.2161e-08	7.915	9.1511e-07	IGF_50-IGF_100; IGF_C-IGF_100		0	0	0	0	0	0	16634	16826	16926		0	0	0	0	0	#DIV/0!	0	0	0	0	0	#DIV/0!	2792.9	3284.5	3023.4	3033.6	200.824	6.62	13	LASDLLEWIR;VGWEQLLTTIAR	23
300	P48428;A0A1Y7VJ48;Q5I0U7	P48428	Tubulin-specific chaperone A	Tbca	sp|P48428|TBCA_MOUSE Tubulin-specific chaperone A OS=Mus musculus OX=10090 GN=Tbca PE=1 SV=3;tr|A0A1Y7VJ48|A0A1Y7VJ48_MOUSE Tubulin-specific chaperone A OS=Mus musculus OX=10090 GN=Tbca PE=1 SV=1;tr|Q5I0U7|Q5I0U7_MOUSE Tubulin-specific chaperone A OS=Mus m	3	2	2	17.6	12.758	0	3.1915	N/A	N/A	N/A	N/A	N/A		13253	0	0	15800	0	13770	11721	14417	15977		0	0	0	0	0	#DIV/0!	0	0	0	0	0	#DIV/0!	0	0	0	0	0	#DIV/0!	6	QAEILQESR;VVLDSVKLEA	29
301	Q60872;A0A494BB95;Q3UC76;Q4FJR7;Q8BMJ3;J3QNT6;Q3UT53;Q3TQZ4;J3QQ02;J3QPI8;J3QP87;Q8BX20;J3QMW5;A0A1Y7VLT7;A0A1Y7VK80;A0A1Y7VJE9;Q3UTA4;A0A1Y7VNG9	Q60872	Eukaryotic translation initiation factor 1A	Eif1a	sp|Q60872|IF1A_MOUSE Eukaryotic translation initiation factor 1A OS=Mus musculus OX=10090 GN=Eif1a PE=2 SV=3;tr|A0A494BB95|A0A494BB95_MOUSE Eukaryotic translation initiation factor 4C OS=Mus musculus OX=10090 GN=Eif1a PE=3 SV=1;tr|Q3UC76|Q3UC76_MOUSE Eukar	18	2	2	18.1	16.502	0.0049628	2.126	N/A	N/A	N/A	N/A	N/A		5918.9	19131	0	0	6724.2	5718	0	0	0		0	0	0	0	0	#DIV/0!	0	0	0	0	0	#DIV/0!	0	0	0	0	0	#DIV/0!	4	AYGELPEHAK;ELVFKEDGQEYAQVIK	39
302	P11499;P07901;Q3TKB9;Q8C5U3;Q3TKG0;A0PJ91;Q71LX8;Q80Y52;Q3UIF3;Q3TKA2;E9Q3D6;B7ZC50;Q8C2A9;Q80YC2;Q811H6;Q3TJU7	P11499	Heat shock protein HSP 90-beta	Hsp90ab1	sp|P11499|HS90B_MOUSE Heat shock protein HSP 90-beta OS=Mus musculus OX=10090 GN=Hsp90ab1 PE=1 SV=3;sp|P07901|HS90A_MOUSE Heat shock protein HSP 90-alpha OS=Mus musculus OX=10090 GN=Hsp90aa1 PE=1 SV=4;tr|Q3TKB9|Q3TKB9_MOUSE Histidine kinase/HSP90-like ATPa	16	2	2	3.6	83.28	0	3.6326	N/A	N/A	N/A	N/A	N/A		0	0	0	8572.1	9355.8	0	10540	12051	21261		0	0	0	0	0	#DIV/0!	0	0	0	0	0	#DIV/0!	0	0	0	0	0	#DIV/0!	6	ADLINNLGTIAK;GVVDSEDLPLNISR	49
303	Q91WQ3;A2A7S7;F6VXZ2	Q91WQ3	Tyrosine--tRNA ligase, cytoplasmic	Yars1	sp|Q91WQ3|SYYC_MOUSE Tyrosine--tRNA ligase, cytoplasmic OS=Mus musculus OX=10090 GN=Yars1 PE=1 SV=3;tr|A2A7S7|A2A7S7_MOUSE Tyrosine--tRNA ligase OS=Mus musculus OX=10090 GN=Yars1 PE=1 SV=1;tr|F6VXZ2|F6VXZ2_MOUSE Tyrosyl-tRNA synthetase (Fragment) OS=Mus mu	3	2	2	4	59.105	0	3.5331	N/A	N/A	N/A	N/A	N/A		6571	0	0	0	0	0	13731	0	0		0	0	0	0	0	#DIV/0!	0	0	0	0	0	#DIV/0!	0	0	0	0	0	#DIV/0!	3	APWELLELR;TVVSGLVQFVPK	55
304	O08585;B1AWE0;Q6PFA2;Q3THU7;B1AWE1;B1AWD8;B1AWD9	O08585	Clathrin light chain A	Clta	sp|O08585|CLCA_MOUSE Clathrin light chain A OS=Mus musculus OX=10090 GN=Clta PE=1 SV=2;tr|B1AWE0|B1AWE0_MOUSE Clathrin light chain OS=Mus musculus OX=10090 GN=Clta PE=1 SV=1;tr|Q6PFA2|Q6PFA2_MOUSE Clathrin light chain OS=Mus musculus OX=10090 GN=Clta PE=1	7	2	2	7.2	25.604	0.0051151	2.4452	N/A	N/A	N/A	N/A	N/A		14154	14043	12335	13900	18485	15048	10427	8981.7	10086		0	0	0	0	0	#DIV/0!	0	0	0	0	0	#DIV/0!	0	0	0	0	0	#DIV/0!	16	ELEEWYAR;LEALDANSR	67
305	Q6GSS7;Q64523;Q149V4;B2RWH3	Q6GSS7	Histone H2A type 2-A	Hist2h2aa1	sp|Q6GSS7|H2A2A_MOUSE Histone H2A type 2-A OS=Mus musculus OX=10090 GN=Hist2h2aa1 PE=1 SV=3;sp|Q64523|H2A2C_MOUSE Histone H2A type 2-C OS=Mus musculus OX=10090 GN=H2ac20 PE=1 SV=3;tr|Q149V4|Q149V4_MOUSE Histone H2A OS=Mus musculus OX=10090 GN=H2ac20 PE=2 S	4	7	2	40.8	14.095	0	7.4703	N/A	N/A	N/A	N/A	N/A		24844	49837	22799	52892	48215	54991	20336	64437	80091		0	9630.5	0	3210.17	4539.86	141.421	9358.2	8459.7	9848.6	9222.17	575.117	6.23625	0	13492	12676	8722.67	6176.85	70.8137	27	AGLQFPVGR;HLQLAIR;HLQLAIRNDEELNK;KGNYAER;NDEELNK;NDEELNKLLGK;VTIAQGGVLPNIQAVLLPK	76
306	O35381;F6UFG6;D3YYE1;D3Z7M9;Q64G17	O35381	Acidic leucine-rich nuclear phosphoprotein 32 family member A	Anp32a	sp|O35381|AN32A_MOUSE Acidic leucine-rich nuclear phosphoprotein 32 family member A OS=Mus musculus OX=10090 GN=Anp32a PE=1 SV=1;tr|F6UFG6|F6UFG6_MOUSE Acidic leucine-rich nuclear phosphoprotein 32 family member (Fragment) OS=Mus musculus OX=10090 GN=Anp32	5	4	2	14.2	28.537	0	4.0368	N/A	N/A	N/A	N/A	N/A		12379	9304.8	9765.5	17814	11602	10812	8743.9	8318.3	0		0	0	0	0	0	#DIV/0!	0	0	0	0	0	#DIV/0!	0	0	0	0	0	#DIV/0!	16	ELVLDNCK;HLNLSGNK;ISGDLEVLAEK;KLELSENR	90
307	P61957;H7BWX9;D3Z794;Q9Z172;G3UZX6;G3UZ60;G3UWI9;G3UWX9;G3UZA7	P61957	Small ubiquitin-related modifier 2	Sumo2	sp|P61957|SUMO2_MOUSE Small ubiquitin-related modifier 2 OS=Mus musculus OX=10090 GN=Sumo2 PE=1 SV=1;tr|H7BWX9|H7BWX9_MOUSE Small ubiquitin-like modifier 2 OS=Mus musculus OX=10090 GN=Sumo2 PE=1 SV=1;tr|D3Z794|D3Z794_MOUSE Small ubiquitin-like modifier 2 O	9	2	2	23.2	10.871	0	22.379	N/A	N/A	N/A	N/A	N/A		31866	30679	29025	29668	32653	33084	25198	28125	28356		7402	7516.7	6590.6	7169.77	412.201	5.74916	6647.7	7062.9	7404.2	7038.27	309.331	4.39498	6083.5	7270.2	6889.2	6747.63	494.702	7.33149	45	TENNDHINLK;VAGQDGSVVQFK	95
308	Q6ZWQ0;E9QP46;Q6DFZ2	Q6ZWQ0	Nesprin-2	Syne2	sp|Q6ZWQ0|SYNE2_MOUSE Nesprin-2 OS=Mus musculus OX=10090 GN=Syne2 PE=1 SV=2;tr|E9QP46|E9QP46_MOUSE Spectrin repeat containing, nuclear envelope 2 OS=Mus musculus OX=10090 GN=Syne2 PE=1 SV=1;tr|Q6DFZ2|Q6DFZ2_MOUSE Spectrin repeat containing, nuclear envelop	3	2	2	0.3	782.72	0.0049261	2.0608	N/A	N/A	N/A	N/A	N/A		0	0	0	0	0	0	10666	0	12629		0	0	0	0	0	#DIV/0!	0	0	0	0	0	#DIV/0!	0	0	0	0	0	#DIV/0!	3	IAIEEEKLR;LAADPLQHAK	113
309	P28352;F6QA74;Q544Z7	P28352	DNA repair nuclease/redox regulator APEX1	Apex1	sp|P28352|APEX1_MOUSE DNA repair nuclease/redox regulator APEX1 OS=Mus musculus OX=10090 GN=Apex1 PE=1 SV=2;tr|F6QA74|F6QA74_MOUSE DNA repair nuclease/redox regulator APEX1 (Fragment) OS=Mus musculus OX=10090 GN=Apex1 PE=1 SV=1;tr|Q544Z7|Q544Z7_MOUSE DNA r	3	2	2	11.7	35.49	0	3.1554	N/A	N/A	N/A	N/A	N/A		0	0	0	7976.8	0	0	0	0	9021.2		0	0	0	0	0	#DIV/0!	0	0	0	0	0	#DIV/0!	0	0	0	0	0	#DIV/0!	3	KPLVLCGDLNVAHEEIDLR;LDYFLLSHSLLPALCDSK	114
310	Q9D7G0;Q9CS42;G3UXL2;Q3UYQ0;Q3UPD5;Q3TI27;Q8C5R8;Q9CVZ1;Q32M04	Q9D7G0	Ribose-phosphate pyrophosphokinase 1	Prps1	sp|Q9D7G0|PRPS1_MOUSE Ribose-phosphate pyrophosphokinase 1 OS=Mus musculus OX=10090 GN=Prps1 PE=1 SV=4;sp|Q9CS42|PRPS2_MOUSE Ribose-phosphate pyrophosphokinase 2 OS=Mus musculus OX=10090 GN=Prps2 PE=1 SV=4;tr|G3UXL2|G3UXL2_MOUSE ribose-phosphate diphosphok	9	2	2	9.1	34.834	0	13.807	N/A	N/A	N/A	N/A	N/A		11516	11494	11616	23308	23190	12298	22595	22550	23452		0	0	0	0	0	#DIV/0!	3484	0	0	1161.33	1642.37	141.421	3574.5	4092.3	3895.8	3854.2	213.428	5.53754	20	VTAVIPCFPYAR;VYAILTHGIFSGPAISR	124
311	O08795;Q3U518;Q3TWG2	O08795	Glucosidase 2 subunit beta	Prkcsh	sp|O08795|GLU2B_MOUSE Glucosidase 2 subunit beta OS=Mus musculus OX=10090 GN=Prkcsh PE=1 SV=1;tr|Q3U518|Q3U518_MOUSE Glucosidase 2 subunit beta OS=Mus musculus OX=10090 GN=Prkcsh PE=2 SV=1;tr|Q3TWG2|Q3TWG2_MOUSE Glucosidase 2 subunit beta OS=Mus musculus O	3	2	2	4.2	58.792	0	6.2102	N/A	N/A	N/A	N/A	N/A		17182	12031	0	11660	11518	10173	9053	10404	9758.6		0	0	0	0	0	#DIV/0!	0	0	0	0	0	#DIV/0!	0	0	0	0	0	#DIV/0!	11	ETVVTSTTEPSR;SLEDQVETLR	134
312	O08997	O08997	Copper transport protein ATOX1	Atox1	sp|O08997|ATOX1_MOUSE Copper transport protein ATOX1 OS=Mus musculus OX=10090 GN=Atox1 PE=1 SV=1	1	2	2	47.1	7.3384	0	55.54	N/A	N/A	N/A	N/A	N/A		121360	96113	140910	161090	152450	174550	128140	98611	138170		16831	14379	16796	16002	1147.72	7.17237	17955	16976	19577	18169.3	1072.61	5.90344	15242	15870	16985	16032.3	720.776	4.49576	89	LGGVEFNIDLPNKK;VCIDSEHSSDTLLATLNK	135
313	O70475;Q3UIZ1;Q3TS38;Q3TJE8;Q3TJ71;D3YXP9;Q3TI06	O70475	UDP-glucose 6-dehydrogenase	Ugdh	sp|O70475|UGDH_MOUSE UDP-glucose 6-dehydrogenase OS=Mus musculus OX=10090 GN=Ugdh PE=1 SV=1;tr|Q3UIZ1|Q3UIZ1_MOUSE UDP-glucose 6-dehydrogenase OS=Mus musculus OX=10090 GN=Ugdh PE=2 SV=1;tr|Q3TS38|Q3TS38_MOUSE UDP-glucose 6-dehydrogenase OS=Mus musculus OX=	7	2	2	3.9	54.831	0.0050505	2.3433	N/A	N/A	N/A	N/A	N/A		0	0	0	0	0	0	13572	0	0		0	0	0	0	0	#DIV/0!	0	0	0	0	0	#DIV/0!	0	0	0	0	0	#DIV/0!	2	IAILGFAFK;VTVVDVNEAR	148
314	P02798	P02798	Metallothionein-2	Mt2	sp|P02798|MT2_MOUSE Metallothionein-2 OS=Mus musculus OX=10090 GN=Mt2 PE=1 SV=2	1	2	2	32.8	6.1153	0	8.5344	N/A	N/A	N/A	N/A	N/A		21041	24359	20232	13144	23158	24956	27060	32054	28050		3432.9	4196.5	3447.2	3692.2	356.642	9.65933	0	3643.8	3987.8	2543.87	1804.26	70.9259	4519.3	6154.1	4915	5196.13	696.381	13.4019	36	CSQGCICK;SCCSCCPVGCAK	151
315	P08207;Q3UF30;Q3TC45	P08207	Protein S100-A10	S100a10	sp|P08207|S10AA_MOUSE Protein S100-A10 OS=Mus musculus OX=10090 GN=S100a10 PE=1 SV=2;tr|Q3UF30|Q3UF30_MOUSE Protein S100-A10 OS=Mus musculus OX=10090 GN=S100a10 PE=2 SV=1;tr|Q3TC45|Q3TC45_MOUSE Protein S100-A10 OS=Mus musculus OX=10090 GN=S100a10 PE=1 SV=1	3	2	2	27.8	11.186	0	9.0464	N/A	N/A	N/A	N/A	N/A		44950	44459	54639	60432	41400	55112	25792	27825	33917		9847.3	10047	8842.4	9578.9	527.127	5.503	9389.3	8725.1	8531.8	8882.07	367.247	4.1347	0	7546.3	7972.9	5173.07	3662.05	70.7908	53	EFPGFLENQKDPLAVDK;FAGDKDHLTK	162
316	P17047;Q9CZU7;Q8C876;Q3UIW3;Q3TWE1;Q8C5K0	P17047	Lysosome-associated membrane glycoprotein 2	Lamp2	sp|P17047|LAMP2_MOUSE Lysosome-associated membrane glycoprotein 2 OS=Mus musculus OX=10090 GN=Lamp2 PE=1 SV=2;tr|Q9CZU7|Q9CZU7_MOUSE Lysosome-associated membrane glycoprotein 2 OS=Mus musculus OX=10090 GN=Lamp2 PE=2 SV=1;tr|Q8C876|Q8C876_MOUSE Lysosome-ass	6	2	2	4.1	45.681	0	3.2925	N/A	N/A	N/A	N/A	N/A		28420	17604	24188	26046	25758	26190	13417	12525	11355		6059.6	0	5271.8	3777.13	2690.13	71.2215	5180.8	5323.4	5302	5268.73	62.789	1.19173	0	0	0	0	0	#DIV/0!	32	TITIAVPDK;VPLDVIFK	184
317	P45591;Q3UHW9;A0A1Y7VJ71	P45591	Cofilin-2	Cfl2	sp|P45591|COF2_MOUSE Cofilin-2 OS=Mus musculus OX=10090 GN=Cfl2 PE=1 SV=1;tr|Q3UHW9|Q3UHW9_MOUSE Cofilin-2 OS=Mus musculus OX=10090 GN=Cfl2 PE=1 SV=1	3	4	2	24.1	18.709	0	4.4703	N/A	N/A	N/A	N/A	N/A		9369.9	10181	0	0	10467	10370	0	9572	17208		0	0	0	0	0	#DIV/0!	0	0	0	0	0	#DIV/0!	0	0	0	0	0	#DIV/0!	9	LGGSVVVSLEGKPL;MIYASSK;QIIVEEAK;YALYDATYETK	230
318	P52927;Q6NSP9	P52927	High mobility group protein HMGI-C	Hmga2	sp|P52927|HMGA2_MOUSE High mobility group protein HMGI-C OS=Mus musculus OX=10090 GN=Hmga2 PE=1 SV=1;tr|Q6NSP9|Q6NSP9_MOUSE High mobility group AT-hook 2 OS=Mus musculus OX=10090 GN=Hmga2 PE=1 SV=1	2	2	2	15.7	11.819	0.0049505	2.1054	N/A	N/A	N/A	N/A	N/A		0	0	8477.3	0	10430	17323	0	0	0		0	0	0	0	0	#DIV/0!	0	0	0	0	0	#DIV/0!	0	0	0	0	0	#DIV/0!	4	KAETIGEK;KWPQQVVQK	247
319	P60766;P63001;Q3TLP8;Q7TMY0;Q9D859;Q8BPG5;K7Q7T7;A0A1B0GSL4;Q14A12;D3YX61;F2Z463;D3Z3L1;A0A2R8VH29;B2KKU6;G3UZM2;Q8CEV8;Q3TZU6;Q3UDZ1;Q9ER71;Q8R527;P84096;P60764;Q05144;Q3UL78	P60766	Cell division control protein 42 homolog	Cdc42	sp|P60766|CDC42_MOUSE Cell division control protein 42 homolog OS=Mus musculus OX=10090 GN=Cdc42 PE=1 SV=2;sp|P63001|RAC1_MOUSE Ras-related C3 botulinum toxin substrate 1 OS=Mus musculus OX=10090 GN=Rac1 PE=1 SV=1;tr|Q3TLP8|Q3TLP8_MOUSE Ras-related C3 botu	24	2	2	12.6	21.258	0	3.7519	N/A	N/A	N/A	N/A	N/A		15769	0	0	0	8111	8239	17061	0	8697.7		2516.8	0	0	838.933	1186.43	141.421	0	0	0	0	0	#DIV/0!	2784.7	0	0	928.233	1312.72	141.421	7	CVVVGDGAVGK;TPFLLVGTQIDLR	254
320	P62317;Q14AF6	P62317	Small nuclear ribonucleoprotein Sm D2	Snrpd2	sp|P62317|SMD2_MOUSE Small nuclear ribonucleoprotein Sm D2 OS=Mus musculus OX=10090 GN=Snrpd2 PE=1 SV=1;tr|Q14AF6|Q14AF6_MOUSE Small nuclear ribonucleoprotein Sm D2 OS=Mus musculus OX=10090 GN=Snrpd2 PE=1 SV=1	2	2	2	14.4	13.527	0.0050378	2.322	N/A	N/A	N/A	N/A	N/A		11563	0	10619	11783	12737	9462.4	9722.8	0	11042		0	0	0	0	0	#DIV/0!	0	0	0	0	0	#DIV/0!	0	0	0	0	0	#DIV/0!	11	SEMTPEELQK;SLLNKPK	268
321	P62320;Q91VM2	P62320	Small nuclear ribonucleoprotein Sm D3	Snrpd3	sp|P62320|SMD3_MOUSE Small nuclear ribonucleoprotein Sm D3 OS=Mus musculus OX=10090 GN=Snrpd3 PE=1 SV=1;tr|Q91VM2|Q91VM2_MOUSE Small nuclear ribonucleoprotein Sm D3 OS=Mus musculus OX=10090 GN=Snrpd3 PE=2 SV=1	2	2	2	15.1	13.916	0	8.4483	N/A	N/A	N/A	N/A	N/A		21144	20027	8680.2	9096.1	12078	23332	11184	0	9433.2		3467.2	3551.5	0	2339.57	1654.68	70.726	0	0	3766.5	1255.5	1775.55	141.421	0	0	0	0	0	#DIV/0!	12	FLILPDMLK;VAQLEQVYIR	269
322	P63330;P62715;Q8BN07;Q8VED4	P63330	Serine/threonine-protein phosphatase 2A catalytic subunit alpha isoform	Ppp2ca	sp|P63330|PP2AA_MOUSE Serine/threonine-protein phosphatase 2A catalytic subunit alpha isoform OS=Mus musculus OX=10090 GN=Ppp2ca PE=1 SV=1;sp|P62715|PP2AB_MOUSE Serine/threonine-protein phosphatase 2A catalytic subunit beta isoform OS=Mus musculus OX=10090	4	2	2	11.7	35.608	0	4.1257	N/A	N/A	N/A	N/A	N/A		0	0	0	11220	0	10658	9587.8	0	0		0	0	0	0	0	#DIV/0!	0	0	0	0	0	#DIV/0!	0	0	0	0	0	#DIV/0!	4	CGNQAAIMELDDTLK;LQEVPHEGPMCDLLWSDPDDR	271
323	P62774;A0A0J9YV46	P62774	Myotrophin	Mtpn	sp|P62774|MTPN_MOUSE Myotrophin OS=Mus musculus OX=10090 GN=Mtpn PE=1 SV=2;tr|A0A0J9YV46|A0A0J9YV46_MOUSE Myotrophin (Fragment) OS=Mus musculus OX=10090 GN=Mtpn PE=1 SV=1	2	2	2	22.9	12.861	0	7.2448	N/A	N/A	N/A	N/A	N/A		17533	0	11701	18915	34029	15171	13832	11948	0		0	0	0	0	0	#DIV/0!	0	0	0	0	0	#DIV/0!	0	0	0	0	0	#DIV/0!	9	CDKEFMWALK;GPDGLTALEATDNQAIK	274
324	P63028	P63028	Translationally-controlled tumor protein	Tpt1	sp|P63028|TCTP_MOUSE Translationally-controlled tumor protein OS=Mus musculus OX=10090 GN=Tpt1 PE=1 SV=1	1	2	2	15.7	19.462	0	11.53	N/A	N/A	N/A	N/A	N/A		51507	31432	28970	49735	53101	52139	26342	9390	26900		5394.4	5117.5	4851.4	5121.1	221.693	4.32902	5161.1	5645	5450	5418.7	198.787	3.66854	4328.3	0	4641.1	2989.8	2117.96	70.8396	25	DLISHDELFSDIYK;EIADGLCLEVEGK	290
325	P68510	P68510	14-3-3 protein eta	Ywhah	sp|P68510|1433F_MOUSE 14-3-3 protein eta OS=Mus musculus OX=10090 GN=Ywhah PE=1 SV=2	1	6	2	24.8	28.211	0	10.948	N/A	N/A	N/A	N/A	N/A		11340	8518.6	8821.9	9925.3	18761	0	11006	0	0		0	0	0	0	0	#DIV/0!	0	0	0	0	0	#DIV/0!	0	0	0	0	0	#DIV/0!	12	AVTELNEPLSNEDR;DSTLIMQLLR;ELETVCNDVLALLDK;LAEQAER;MKGDYYR;NLLSVAYK	299
326	P84104;Q3U781;Q9D6W4	P84104	Serine/arginine-rich splicing factor 3	Srsf3	sp|P84104|SRSF3_MOUSE Serine/arginine-rich splicing factor 3 OS=Mus musculus OX=10090 GN=Srsf3 PE=1 SV=1;tr|Q3U781|Q3U781_MOUSE RRM domain-containing protein OS=Mus musculus OX=10090 GN=Srsf3 PE=2 SV=1;tr|Q9D6W4|Q9D6W4_MOUSE RRM domain-containing protein O	3	3	2	20.1	19.329	0	5.3602	N/A	N/A	N/A	N/A	N/A		0	0	0	9259.1	0	0	24190	18775	20564		0	0	0	0	0	#DIV/0!	0	0	0	0	0	#DIV/0!	0	0	0	0	0	#DIV/0!	6	NPPGFAFVEFEDPR;NPPGFAFVEFEDPRDAADAVR;VYVGNLGNNGNK	303
327	Q9EQH3;Q3UQJ1;Q3TRJ1;Q3TJ43;Q3TKU6	Q9EQH3	Vacuolar protein sorting-associated protein 35	Vps35	sp|Q9EQH3|VPS35_MOUSE Vacuolar protein sorting-associated protein 35 OS=Mus musculus OX=10090 GN=Vps35 PE=1 SV=1;tr|Q3UQJ1|Q3UQJ1_MOUSE Vacuolar protein sorting-associated protein 35 (Fragment) OS=Mus musculus OX=10090 GN=Vps35 PE=2 SV=1;tr|Q3TRJ1|Q3TRJ1_M	5	2	2	3.5	91.712	0	4.7276	N/A	N/A	N/A	N/A	N/A		0	0	0	8777.9	8618.4	8902.4	11967	17358	11526		0	0	0	0	0	#DIV/0!	0	0	0	0	0	#DIV/0!	0	0	0	0	0	#DIV/0!	8	IPVDTYNNILTVLK;LNLEHIATSSAVSK	322
328	Q91XC8;Q3U706;A0A087WR57	Q91XC8	Death-associated protein 1	Dap	sp|Q91XC8|DAP1_MOUSE Death-associated protein 1 OS=Mus musculus OX=10090 GN=Dap PE=1 SV=3;tr|Q3U706|Q3U706_MOUSE Death-associated protein 1 OS=Mus musculus OX=10090 GN=Dap PE=1 SV=1;tr|A0A087WR57|A0A087WR57_MOUSE Death-associated protein OS=Mus musculus OX	3	2	2	32.4	11.154	0	3.1477	N/A	N/A	N/A	N/A	N/A		15540	6120	6582.2	0	6729.5	6670.2	5303.1	0	5827.8		0	0	0	0	0	#DIV/0!	0	0	0	0	0	#DIV/0!	0	0	0	0	0	#DIV/0!	9	AGHPPAVK;DKDDQEWESTSPPKPTVFISGVIAR	335
329	Q61035;Q9D094;Q8VDX8;Q8C2D1;Q3UDH1;Q3U890	Q61035	Histidine--tRNA ligase, cytoplasmic	Hars1	sp|Q61035|HARS1_MOUSE Histidine--tRNA ligase, cytoplasmic OS=Mus musculus OX=10090 GN=Hars1 PE=1 SV=2;tr|Q9D094|Q9D094_MOUSE Histidine--tRNA ligase, cytoplasmic OS=Mus musculus OX=10090 GN=Hars1 PE=2 SV=1;tr|Q8VDX8|Q8VDX8_MOUSE Histidine--tRNA ligase, cyto	6	2	2	6.5	57.432	0	10.49	N/A	N/A	N/A	N/A	N/A		7357.1	8892	0	11920	16939	12066	8895.3	6693.9	0		0	0	0	0	0	#DIV/0!	0	0	0	0	0	#DIV/0!	0	0	0	0	0	#DIV/0!	5	IGDYVQQHGGVSLVEQLLQDPK;LVSELWDAGIK	338
330	Q60865;Q3UFZ6	Q60865	Caprin-1	Caprin1	sp|Q60865|CAPR1_MOUSE Caprin-1 OS=Mus musculus OX=10090 GN=Caprin1 PE=1 SV=2;tr|Q3UFZ6|Q3UFZ6_MOUSE Caprin-1 dimerization domain-containing protein (Fragment) OS=Mus musculus OX=10090 GN=Caprin1 PE=2 SV=1	2	2	2	4.7	78.168	0	5.9439	N/A	N/A	N/A	N/A	N/A		0	0	0	12625	23194	20881	0	10221	9024.7		0	0	0	0	0	#DIV/0!	0	3593.1	3301.2	2298.1	1629.37	70.9006	0	0	0	0	0	#DIV/0!	8	LNQDQLDAVSK;QGLSGVPILSEEELSLLDEFYK	344
331	Q9D3D9;Q9DCZ0;Q9D0J2;Q4FK74	Q9D3D9	ATP synthase subunit delta, mitochondrial	Atp5f1d	sp|Q9D3D9|ATPD_MOUSE ATP synthase subunit delta, mitochondrial OS=Mus musculus OX=10090 GN=Atp5f1d PE=1 SV=1;tr|Q9DCZ0|Q9DCZ0_MOUSE ATP synthase F1 subunit delta OS=Mus musculus OX=10090 GN=Atp5f1d PE=2 SV=1;tr|Q9D0J2|Q9D0J2_MOUSE ATP synthase F1 subunit d	4	2	2	13.7	17.6	0	11.848	N/A	N/A	N/A	N/A	N/A		45511	44039	42411	38223	40337	41853	30826	9518.6	30114		9090.8	9744.9	9152.5	9329.4	294.881	3.16077	7699.2	7756.1	8412.7	7956	323.77	4.06951	6308.5	0	6477	4261.83	3014.36	70.7291	37	AQSELSGAADEAAR;IEANEALVK	354
332	Q66JR8;Q9D0J8;A0AA74KUT7;Q8VHU9	Q66JR8	Eukaryotic translation initiation factor 5A-1	Ptms	tr|Q66JR8|Q66JR8_MOUSE Eukaryotic translation initiation factor 5A-1 OS=Mus musculus OX=10090 GN=Ptms PE=2 SV=1;sp|Q9D0J8|PTMS_MOUSE Parathymosin OS=Mus musculus OX=10090 GN=Ptms PE=1 SV=3;tr|A0AA74KUT7|A0AA74KUT7_MOUSE Parathymosin OS=Mus musculus OX=1009	4	4	2	20.4	23.158	0	7.8594	N/A	N/A	N/A	N/A	N/A		40370	42801	39360	54763	54994	34160	43228	26287	36669		10100	11334	9478.3	10304.1	771.21	7.4845	10991	10811	0	7267.33	5139.31	70.7179	9234.4	0	9478.1	6237.5	4411.7	70.7287	53	IVEMSTSK;SVEAAAELSAK;TAEEEDEADPKR;VHLVGIDIFTGK	374
333	Q8R016;E9PY26	Q8R016	Bleomycin hydrolase	Blmh	sp|Q8R016|BLMH_MOUSE Bleomycin hydrolase OS=Mus musculus OX=10090 GN=Blmh PE=1 SV=1;tr|E9PY26|E9PY26_MOUSE Bleomycin hydrolase (Fragment) OS=Mus musculus OX=10090 GN=Blmh PE=1 SV=1	2	2	2	6.8	52.511	0	6.7666	N/A	N/A	N/A	N/A	N/A		13449	13224	13642	14715	14154	14957	10126	12381	13188		0	0	0	0	0	#DIV/0!	0	0	0	0	0	#DIV/0!	0	0	0	0	0	#DIV/0!	14	IGPITPLQFYK;LGLSDMNVYDHELVFGVSLK	391
334	Q99MD9;Q3TTH5;B1AU76;B1AU75	Q99MD9	Nuclear autoantigenic sperm protein	Nasp	sp|Q99MD9|NASP_MOUSE Nuclear autoantigenic sperm protein OS=Mus musculus OX=10090 GN=Nasp PE=1 SV=2;tr|Q3TTH5|Q3TTH5_MOUSE Nuclear autoantigenic sperm protein (Fragment) OS=Mus musculus OX=10090 GN=Nasp PE=2 SV=1;tr|B1AU76|B1AU76_MOUSE Nuclear autoantigeni	4	2	2	4.3	83.953	0	13.101	N/A	N/A	N/A	N/A	N/A		11705	10733	11197	12724	25242	22023	14653	11817	13265		0	0	0	0	0	#DIV/0!	0	4181.3	3758.2	2646.5	1879.31	71.0113	0	0	0	0	0	#DIV/0!	29	HLVMGDIPAAVNAFQEAASLLGK;IAANEETPER	397
335	Q99PT1	Q99PT1	Rho GDP-dissociation inhibitor 1	Arhgdia	sp|Q99PT1|GDIR1_MOUSE Rho GDP-dissociation inhibitor 1 OS=Mus musculus OX=10090 GN=Arhgdia PE=1 SV=3	1	2	2	20.1	23.407	0	14.632	785.77	5.5018e-08	7.2595	3.3121e-06	IGF_50-IGF_100; IGF_C-IGF_100		0	0	0	0	0	0	36865	39160	41708		0	0	0	0	0	#DIV/0!	0	0	0	0	0	#DIV/0!	5881.2	7157.3	6984.3	6674.27	565.213	8.46854	13	LTLVCSTAPGPLELDLTGDLESFKK;VAVSADPNVPNVIVTR	398
336	Q9CQM5	Q9CQM5	Thioredoxin domain-containing protein 17	Txndc17	sp|Q9CQM5|TXD17_MOUSE Thioredoxin domain-containing protein 17 OS=Mus musculus OX=10090 GN=Txndc17 PE=1 SV=1	1	2	2	19.5	14.015	0.0050125	2.2931	N/A	N/A	N/A	N/A	N/A		0	0	0	8174.3	6907.8	12524	6775.8	0	0		0	0	0	0	0	#DIV/0!	0	0	0	0	0	#DIV/0!	0	0	0	0	0	#DIV/0!	4	SWCPDCVEAEPVIR;TIFAYFSGSK	401
337	Q9CX86	Q9CX86	Heterogeneous nuclear ribonucleoprotein A0	Hnrnpa0	sp|Q9CX86|ROA0_MOUSE Heterogeneous nuclear ribonucleoprotein A0 OS=Mus musculus OX=10090 GN=Hnrnpa0 PE=1 SV=1	1	2	2	11.8	30.53	0	5.7785	N/A	N/A	N/A	N/A	N/A		10740	0	0	20623	11942	11867	14358	14477	23556		0	0	0	0	0	#DIV/0!	3681.3	0	0	1227.1	1735.38	141.421	0	0	4643.2	1547.73	2188.83	141.421	10	GDVAEGDLIEHFSQFGAVEK;LFIGGLNVQTSESGLR	405
338	Q9JMH6;Q91Y98;Q91Y95	Q9JMH6	Thioredoxin reductase 1, cytoplasmic	Txnrd1	sp|Q9JMH6|TRXR1_MOUSE Thioredoxin reductase 1, cytoplasmic OS=Mus musculus OX=10090 GN=Txnrd1 PE=1 SV=3;tr|Q91Y98|Q91Y98_MOUSE Thioredoxin reductase 1 (Fragment) OS=Mus musculus OX=10090 GN=Txnrd1 PE=3 SV=1;tr|Q91Y95|Q91Y95_MOUSE Thioredoxin reductase 1, c	3	2	2	6.2	67.083	0	7.8226	N/A	N/A	N/A	N/A	N/A		10545	0	8556.2	8177.4	7834.2	8260.9	0	0	0		0	0	0	0	0	#DIV/0!	0	0	0	0	0	#DIV/0!	0	0	0	0	0	#DIV/0!	7	VLVLDFVTPTPLGTR;VVGFHVLGPNAGEVTQGFAAALK	414
339	Q9QZ83	Q9QZ83	Actin, cytoplasmic 2	Actg1	tr|Q9QZ83|Q9QZ83_MOUSE Actin, cytoplasmic 2 OS=Mus musculus OX=10090 GN=Actg1 PE=2 SV=1	1	20	2	58.5	43.6	0	68.061	26.944	0.0010056	2.9976	0.0069674	IGF_50-IGF_100; IGF_C-IGF_100		244170	218300	230280	265930	303890	307350	439850	291630	369080		40546	38588	40113	39749	839.767	2.11267	42559	47165	48700	46141.3	2609.46	5.65535	72849	57123	64168	64713.3	6431.68	9.93873	86	CDVDIRK;CPEALFQPSFLGMESCGIHETTFNSIMK;DLTDYLMK;DLYANTVLSGGTTMYPGLADR;DSYVGDEAQSK;DSYVGDEAQSKR;EEEIAALVIDNGSGMCK;EITALAPSTMK;EKLCYVALDFEQEMATAASSSSLEK;FRCPEALFQPSFLGMESCGIHETTFNSIMK;GYSFTTTAER;IIAPPER;IIAPPERK;IWHHTFYNELR;KDLYANTVLSGGTTMYPGLADR;LCYVALDFEQEMATAASSSSLEK;RGILTLK;SYELPDGQVITIGNER;TTGIVMDSGDGVTHTVPIYEGYALPHAILR;VAPEEHPVLLTEAPLNPK	416
340	Q64514;A0A087WP19;A0A087WRC0;Q3TB11;Q3U4M7;Q3TW28	Q64514	Tripeptidyl-peptidase 2	Tpp2	sp|Q64514|TPP2_MOUSE Tripeptidyl-peptidase 2 OS=Mus musculus OX=10090 GN=Tpp2 PE=1 SV=3;tr|A0A087WP19|A0A087WP19_MOUSE Tripeptidyl peptidase II (Fragment) OS=Mus musculus OX=10090 GN=Tpp2 PE=1 SV=1;tr|A0A087WRC0|A0A087WRC0_MOUSE tripeptidyl-peptidase II OS	6	1	1	0.8	139.88	0.0050633	2.3583	N/A	N/A	N/A	N/A	N/A		10904	11103	10510	12721	11253	11125	0	0	9616		0	0	0	0	0	#DIV/0!	0	0	0	0	0	#DIV/0!	0	0	0	0	0	#DIV/0!	7	VPITAVIAAK	0
341	Q99JY9;A0A087WP86;A0A087WRA1;Q3ULF7;Q3TWJ4;Q3TGW0;Q3TGE1	Q99JY9	Actin-related protein 3	Actr3	sp|Q99JY9|ARP3_MOUSE Actin-related protein 3 OS=Mus musculus OX=10090 GN=Actr3 PE=1 SV=3;tr|A0A087WP86|A0A087WP86_MOUSE Actin-related protein 3 (Fragment) OS=Mus musculus OX=10090 GN=Actr3 PE=1 SV=1;tr|A0A087WRA1|A0A087WRA1_MOUSE Actin-related protein 3 (F	7	1	1	7.2	47.357	0	4.2664	N/A	N/A	N/A	N/A	N/A		0	0	0	0	0	0	9850.9	9953.7	10441		0	0	0	0	0	#DIV/0!	0	0	0	0	0	#DIV/0!	0	0	0	0	0	#DIV/0!	3	TLTGTVIDSGDGVTHVIPVAEGYVIGSCIK	1
342	P05977;P09542;Q61935;A0A087WRZ7;A0A0G2JDM3;Q545G5;E9PWG4;Q6PCW9;A0A0G2JDW2;Q545T7	P05977	Myosin light chain 1/3, skeletal muscle isoform	Myl1	sp|P05977|MYL1_MOUSE Myosin light chain 1/3, skeletal muscle isoform OS=Mus musculus OX=10090 GN=Myl1 PE=1 SV=2;sp|P09542|MYL3_MOUSE Myosin light chain 3 OS=Mus musculus OX=10090 GN=Myl3 PE=1 SV=4;tr|Q61935|Q61935_MOUSE Myosin light chain 3 (Fragment) OS=M	10	1	1	8.5	20.594	0	3.1031	N/A	N/A	N/A	N/A	N/A		0	0	0	0	10562	10829	12094	0	11625		0	0	0	0	0	#DIV/0!	0	0	0	0	0	#DIV/0!	0	0	0	0	0	#DIV/0!	6	VFDKEGNGTVMGAELR	3
343	P28474;A0A0G2JGS3;Q6P5I3	P28474	Alcohol dehydrogenase class-3	Adh5	sp|P28474|ADHX_MOUSE Alcohol dehydrogenase class-3 OS=Mus musculus OX=10090 GN=Adh5 PE=1 SV=3;tr|A0A0G2JGS3|A0A0G2JGS3_MOUSE Alcohol dehydrogenase 5 (class III), chi polypeptide OS=Mus musculus OX=10090 GN=Adh5 PE=1 SV=1;tr|Q6P5I3|Q6P5I3_MOUSE S-(hydroxyme	3	1	1	5.9	39.547	0	12.311	N/A	N/A	N/A	N/A	N/A		15628	16445	13924	13195	0	15320	0	11375	13232		0	0	0	0	0	#DIV/0!	0	0	0	0	0	#DIV/0!	0	0	0	0	0	#DIV/0!	8	AAVAWEAGKPLSIEEIEVAPPK	11
344	Q8BH04;A0A2I3BQC6;A0A2I3BRX1;Q8R3X7;A0A2I3BQL9;A0A2I3BS39;Q3UGF0;Q3TDE6;A0A0R4J0G0	Q8BH04	Phosphoenolpyruvate carboxykinase [GTP], mitochondrial	Pck2	sp|Q8BH04|PCKGM_MOUSE Phosphoenolpyruvate carboxykinase [GTP], mitochondrial OS=Mus musculus OX=10090 GN=Pck2 PE=1 SV=1;tr|A0A2I3BQC6|A0A2I3BQC6_MOUSE Phosphoenolpyruvate carboxykinase 2 (mitochondrial) (Fragment) OS=Mus musculus OX=10090 GN=Pck2 PE=1 SV=1	9	1	1	2.5	70.527	0	3.1998	N/A	N/A	N/A	N/A	N/A		0	0	0	0	7871.8	7644.5	0	0	0		0	0	0	0	0	#DIV/0!	0	0	0	0	0	#DIV/0!	0	0	0	0	0	#DIV/0!	4	LGTPVLQALGDGDFIK	14
345	P13412;A2A6K0;A0A1B0GRY8;A2A6J8	P13412	Troponin I, fast skeletal muscle	Tnni2	sp|P13412|TNNI2_MOUSE Troponin I, fast skeletal muscle OS=Mus musculus OX=10090 GN=Tnni2 PE=2 SV=2;tr|A2A6K0|A2A6K0_MOUSE Troponin I, fast skeletal muscle (Fragment) OS=Mus musculus OX=10090 GN=Tnni2 PE=1 SV=1;tr|A0A1B0GRY8|A0A1B0GRY8_MOUSE Troponin I, fas	4	1	1	7.7	21.357	0.0049383	2.0842	N/A	N/A	N/A	N/A	N/A		33980	24624	0	0	34613	27086	34849	0	0		0	0	0	0	0	#DIV/0!	0	0	0	0	0	#DIV/0!	0	0	0	0	0	#DIV/0!	8	IDVAEEEKYDMEVK	20
346	P84089;A0A1W2P7H9;A0A1W2P7T3;Q4FZH7	P84089	Enhancer of rudimentary homolog	Erh	sp|P84089|ERH_MOUSE Enhancer of rudimentary homolog OS=Mus musculus OX=10090 GN=Erh PE=1 SV=1;tr|A0A1W2P7H9|A0A1W2P7H9_MOUSE Enhancer of rudimentary homolog OS=Mus musculus OX=10090 GN=Erh PE=1 SV=1;tr|A0A1W2P7T3|A0A1W2P7T3_MOUSE Enhancer of rudimentary ho	4	1	1	10.6	12.259	0	19.953	N/A	N/A	N/A	N/A	N/A		18551	19703	19212	19889	20321	20386	20293	17874	18031		0	0	0	0	0	#DIV/0!	0	0	0	0	0	#DIV/0!	0	0	0	0	0	#DIV/0!	19	SHTILLVQPTK	27
347	Q4KML4;A0A1W2P7X0;E9QMV2	Q4KML4	Costars family protein ABRACL	Abracl	sp|Q4KML4|ABRAL_MOUSE Costars family protein ABRACL OS=Mus musculus OX=10090 GN=Abracl PE=1 SV=1;tr|A0A1W2P7X0|A0A1W2P7X0_MOUSE Costars family protein ABRACL (Fragment) OS=Mus musculus OX=10090 GN=Abracl PE=1 SV=1;tr|E9QMV2|E9QMV2_MOUSE Costars family prot	3	1	1	19.8	9.0303	0	4.355	N/A	N/A	N/A	N/A	N/A		10633	10638	10422	11524	11580	11701	12633	11160	13144		0	0	0	0	0	#DIV/0!	0	0	0	0	0	#DIV/0!	0	0	0	0	0	#DIV/0!	13	MNVEHEVNLLVEEIHR	28
348	Q3U0V1;A0A3B2WCD8	Q3U0V1	Far upstream element-binding protein 2	Khsrp	sp|Q3U0V1|FUBP2_MOUSE Far upstream element-binding protein 2 OS=Mus musculus OX=10090 GN=Khsrp PE=1 SV=2;tr|A0A3B2WCD8|A0A3B2WCD8_MOUSE KH-type splicing regulatory protein OS=Mus musculus OX=10090 GN=Khsrp PE=1 SV=1	2	1	1	1.5	76.775	0	3.0042	N/A	N/A	N/A	N/A	N/A		6905.2	7152.3	7468.6	6249.5	7122.5	0	6245.4	0	0		0	0	0	0	0	#DIV/0!	0	0	0	0	0	#DIV/0!	0	0	0	0	0	#DIV/0!	6	VGGGIDVPVPR	35
349	P42125;A0A3Q4EC00;A0A452J8A5;Q9DBN7	P42125	Enoyl-CoA delta isomerase 1, mitochondrial	Eci1	sp|P42125|ECI1_MOUSE Enoyl-CoA delta isomerase 1, mitochondrial OS=Mus musculus OX=10090 GN=Eci1 PE=1 SV=2;tr|A0A3Q4EC00|A0A3Q4EC00_MOUSE Enoyl-Coenzyme A delta isomerase 1 OS=Mus musculus OX=10090 GN=Eci1 PE=1 SV=1;tr|A0A452J8A5|A0A452J8A5_MOUSE Enoyl-Coe	4	1	1	5.2	32.25	0.005	2.1554	N/A	N/A	N/A	N/A	N/A		0	0	8504.7	0	0	0	0	0	0		0	0	0	0	0	#DIV/0!	0	0	0	0	0	#DIV/0!	0	0	0	0	0	#DIV/0!	1	ALQLGTLFSPAEALK	36
350	P62862;A0A494B9Z0;A0A494BBA8;Q3THB2;Q920W8;Q91V99	P62862	Ubiquitin-like FUBI-ribosomal protein eS30 fusion protein	Fau	sp|P62862|RS30_MOUSE Ubiquitin-like FUBI-ribosomal protein eS30 fusion protein OS=Mus musculus OX=10090 GN=Fau PE=1 SV=2;tr|A0A494B9Z0|A0A494B9Z0_MOUSE 40S ribosomal protein S30 OS=Mus musculus OX=10090 GN=Fau PE=1 SV=1;tr|A0A494BBA8|A0A494BBA8_MOUSE Finke	6	1	1	7.5	14.416	0	4.3661	N/A	N/A	N/A	N/A	N/A		52861	52255	52794	57083	56858	54020	39886	35081	34299		0	0	0	0	0	#DIV/0!	0	0	0	0	0	#DIV/0!	0	0	0	0	0	#DIV/0!	35	FVNVVPTFGK	38
351	Q8VIJ6;Q3TZL2;A0A991ENV6	Q8VIJ6	Splicing factor, proline- and glutamine-rich	Sfpq	sp|Q8VIJ6|SFPQ_MOUSE Splicing factor, proline- and glutamine-rich OS=Mus musculus OX=10090 GN=Sfpq PE=1 SV=1;tr|Q3TZL2|Q3TZL2_MOUSE RRM domain-containing protein (Fragment) OS=Mus musculus OX=10090 GN=Sfpq PE=2 SV=1;tr|A0A991ENV6|A0A991ENV6_MOUSE Splicing	3	1	1	2.4	75.441	0	2.8726	N/A	N/A	N/A	N/A	N/A		0	12370	0	0	0	12734	0	10526	0		0	0	0	0	0	#DIV/0!	0	0	0	0	0	#DIV/0!	0	0	0	0	0	#DIV/0!	3	LFVGNLPADITEDEFKR	45
352	P68433;A1L0V4	P68433	Histone H3.1	H3c1	sp|P68433|H31_MOUSE Histone H3.1 OS=Mus musculus OX=10090 GN=H3c1 PE=1 SV=2;tr|A1L0V4|A1L0V4_MOUSE Histone H3 (Fragment) OS=Mus musculus OX=10090 GN=Hist1h3i PE=2 SV=1	2	6	1	43.4	15.404	0	7.7354	N/A	N/A	N/A	N/A	N/A		15813	12370	12384	12063	0	0	0	11508	0		0	0	0	0	0	#DIV/0!	0	0	0	0	0	#DIV/0!	0	0	0	0	0	#DIV/0!	16	EIAQDFK;EIAQDFKTDLR;FQSSAVMALQEACEAYLVGLFEDTNLCAIHAK;PGTVALR;STELLIR;YRPGTVALR	51
353	Q61792;A2A6H1;A2A6G6;A2A6G7;A2A6G8;A2A6G9;A2A6H0;Q543N3	Q61792	LIM and SH3 domain protein 1	Lasp1	sp|Q61792|LASP1_MOUSE LIM and SH3 domain protein 1 OS=Mus musculus OX=10090 GN=Lasp1 PE=1 SV=1;tr|A2A6H1|A2A6H1_MOUSE LIM and SH3 protein 1 (Fragment) OS=Mus musculus OX=10090 GN=Lasp1 PE=1 SV=1;tr|A2A6G6|A2A6G6_MOUSE LIM and SH3 protein 1 (Fragment) OS=Mu	8	1	1	4.9	29.994	0	3.4994	N/A	N/A	N/A	N/A	N/A		0	8276.9	0	0	8804.6	0	0	0	0		0	0	0	0	0	#DIV/0!	0	0	0	0	0	#DIV/0!	0	0	0	0	0	#DIV/0!	2	GFSVVADTPELQR	54
354	A2AVQ6;Q8C159	A2AVQ6	Tetratricopeptide repeat protein 22	Ttc22	tr|A2AVQ6|A2AVQ6_MOUSE Tetratricopeptide repeat domain 22 OS=Mus musculus OX=10090 GN=Ttc22 PE=2 SV=1;sp|Q8C159|TTC22_MOUSE Tetratricopeptide repeat protein 22 OS=Mus musculus OX=10090 GN=Ttc22 PE=2 SV=1	2	1	1	2.5	63.1	0.0049875	2.1548	N/A	N/A	N/A	N/A	N/A		0	0	0	13096	0	13501	0	26295	14008		0	0	0	0	0	#DIV/0!	0	0	0	0	0	#DIV/0!	0	0	0	0	0	#DIV/0!	5	ADLEEVVKVCPSLR	59
355	P70349;B0R1E3	P70349	Adenosine 5-monophosphoramidase HINT1	Hint1	sp|P70349|HINT1_MOUSE Adenosine 5-monophosphoramidase HINT1 OS=Mus musculus OX=10090 GN=Hint1 PE=1 SV=3;tr|B0R1E3|B0R1E3_MOUSE Adenosine 5-monophosphoramidase HINT1 OS=Mus musculus OX=10090 GN=Hint1 PE=1 SV=1	2	1	1	11.1	13.777	0	3.9314	N/A	N/A	N/A	N/A	N/A		9995.3	11203	11308	12969	10866	12666	14847	11148	13987		0	0	0	0	0	#DIV/0!	0	0	0	0	0	#DIV/0!	0	0	0	0	0	#DIV/0!	9	AQVAQPGGDTIFGK	66
356	O08807;B1AZS9	O08807	Peroxiredoxin-4	Prdx4	sp|O08807|PRDX4_MOUSE Peroxiredoxin-4 OS=Mus musculus OX=10090 GN=Prdx4 PE=1 SV=1;tr|B1AZS9|B1AZS9_MOUSE Peroxiredoxin 4 (Fragment) OS=Mus musculus OX=10090 GN=Prdx4 PE=1 SV=1	2	1	1	4	31.052	0	3.1591	N/A	N/A	N/A	N/A	N/A		0	0	16652	18296	18330	0	24776	0	30714		0	0	0	0	0	#DIV/0!	0	0	0	0	0	#DIV/0!	0	0	0	0	0	#DIV/0!	10	QITLNDLPVGR	68
357	P56812;Q564F6;D3Z7Q5	P56812	Programmed cell death protein 5	Pdcd5	sp|P56812|PDCD5_MOUSE Programmed cell death protein 5 OS=Mus musculus OX=10090 GN=Pdcd5 PE=1 SV=3;tr|Q564F6|Q564F6_MOUSE Programmed cell death 5 OS=Mus musculus OX=10090 GN=Pdcd5 PE=1 SV=1;tr|D3Z7Q5|D3Z7Q5_MOUSE Programmed cell death 5 OS=Mus musculus OX=1	3	1	1	9.5	14.275	0	7.7714	N/A	N/A	N/A	N/A	N/A		9775.2	10603	9051.3	9913.4	9562	10634	8081.8	6564.1	0		0	0	0	0	0	#DIV/0!	0	0	0	0	0	#DIV/0!	0	0	0	0	0	#DIV/0!	9	VSEQGLIEILEK	97
358	P84244;P02301;E0CZ27	P84244	Histone H3.3	H3-3a	sp|P84244|H33_MOUSE Histone H3.3 OS=Mus musculus OX=10090 GN=H3-3a PE=1 SV=2;sp|P02301|H3C_MOUSE Histone H3.3C OS=Mus musculus OX=10090 GN=H3-5 PE=3 SV=3;tr|E0CZ27|E0CZ27_MOUSE Histone H3 (Fragment) OS=Mus musculus OX=10090 GN=H3f3a PE=3 SV=1	3	6	1	43.4	15.328	0	7.4394	N/A	N/A	N/A	N/A	N/A		18197	12876	15849	15052	12506	0	13807	0	0		0	0	0	0	0	#DIV/0!	0	0	0	0	0	#DIV/0!	0	0	0	0	0	#DIV/0!	22	EIAQDFK;EIAQDFKTDLR;FQSAAIGALQEASEAYLVGLFEDTNLCAIHAK;PGTVALR;STELLIR;YRPGTVALR	99
359	Q9WUB3;E9PUM3	Q9WUB3	Glycogen phosphorylase, muscle form	Pygm	sp|Q9WUB3|PYGM_MOUSE Glycogen phosphorylase, muscle form OS=Mus musculus OX=10090 GN=Pygm PE=1 SV=3;tr|E9PUM3|E9PUM3_MOUSE Alpha-1,4 glucan phosphorylase OS=Mus musculus OX=10090 GN=Pygm PE=1 SV=1	2	1	1	2.3	97.285	0.0097561	1.9947	N/A	N/A	N/A	N/A	N/A		0	0	0	9223.3	8639.6	8615.1	0	0	0		0	0	0	0	0	#DIV/0!	0	0	0	0	0	#DIV/0!	0	0	0	0	0	#DIV/0!	3	VAIQLNDTHPSLAIPELMR	100
360	P62305;E9Q0W8;E9Q4F4	P62305	Small nuclear ribonucleoprotein E	Snrpe	sp|P62305|RUXE_MOUSE Small nuclear ribonucleoprotein E OS=Mus musculus OX=10090 GN=Snrpe PE=1 SV=1;tr|E9Q0W8|E9Q0W8_MOUSE Small nuclear ribonucleoprotein E OS=Mus musculus OX=10090 GN=Snrpe PE=1 SV=1;tr|E9Q4F4|E9Q4F4_MOUSE Small nuclear ribonucleoprotein E	3	1	1	12	10.803	0	4.3939	N/A	N/A	N/A	N/A	N/A		10978	8915.2	10017	11013	11843	12148	8254.1	0	8700.8		0	0	0	0	0	#DIV/0!	0	0	0	0	0	#DIV/0!	0	0	0	0	0	#DIV/0!	10	VMVQPINLIFR	108
361	Q8K0Z5;E9Q5J9;P21107;A0A0R4J1P2	Q8K0Z5	Tropomyosin alpha-3 chain	Tpm3	tr|Q8K0Z5|Q8K0Z5_MOUSE Tropomyosin 3, gamma OS=Mus musculus OX=10090 GN=Tpm3 PE=2 SV=1;tr|E9Q5J9|E9Q5J9_MOUSE Tropomyosin 3, gamma OS=Mus musculus OX=10090 GN=Tpm3 PE=1 SV=1;sp|P21107|TPM3_MOUSE Tropomyosin alpha-3 chain OS=Mus musculus OX=10090 GN=Tpm3 PE	4	17	1	51.4	33.149	0	5.1965	32.429	0.00060716	3.2167	0.0052215	IGF_50-IGF_100; IGF_C-IGF_100		0	0	0	0	0	18699	0	0	0		0	0	0	0	0	#DIV/0!	0	0	0	0	0	#DIV/0!	0	0	0	0	0	#DIV/0!	2	AADAEAEVASLNR;ALKDEEKMELQEIQLK;CLSAAEEK;EMDEQIR;HIAEEADR;IQLVEEELDR;IQLVEEELDRAQER;KLVIIEGDLER;KYEEVAR;LATALQK;LEEAEKAADESER;LMDQNLK;LVIIEGDLER;MELQEIQLK;MLDQTLLDLNEM;TIDDLEDKLK;YSQKEDKYEEEIK	109
362	P56376;E9QJT5;Q4VAF0	P56376	Acylphosphatase-1	Acyp1	sp|P56376|ACYP1_MOUSE Acylphosphatase-1 OS=Mus musculus OX=10090 GN=Acyp1 PE=1 SV=2;tr|E9QJT5|E9QJT5_MOUSE Acylphosphatase OS=Mus musculus OX=10090 GN=Acyp1 PE=1 SV=1;tr|Q4VAF0|Q4VAF0_MOUSE Acylphosphatase (Fragment) OS=Mus musculus OX=10090 GN=Acyp1 PE=2	3	1	1	14.1	11.241	0	3.8757	N/A	N/A	N/A	N/A	N/A		0	0	0	0	0	8434.4	0	0	0		0	0	0	0	0	#DIV/0!	0	0	0	0	0	#DIV/0!	0	0	0	0	0	#DIV/0!	1	VIANLDYSDFQIVK	111
363	Q9CR21;F6ZFT1;F8WJ64;Q569N0;Q3TJG2	Q9CR21	Acyl carrier protein, mitochondrial	Ndufab1	sp|Q9CR21|ACPM_MOUSE Acyl carrier protein, mitochondrial OS=Mus musculus OX=10090 GN=Ndufab1 PE=1 SV=1;tr|F6ZFT1|F6ZFT1_MOUSE Acyl carrier protein (Fragment) OS=Mus musculus OX=10090 GN=Ndufab1 PE=1 SV=1;tr|F8WJ64|F8WJ64_MOUSE Acyl carrier protein (Fragmen	5	1	1	9.6	17.37	0	4.6914	N/A	N/A	N/A	N/A	N/A		11161	8543.1	10200	8536.6	10490	0	0	0	0		0	0	0	0	0	#DIV/0!	0	0	0	0	0	#DIV/0!	0	0	0	0	0	#DIV/0!	7	LMCPQEIVDYIADKK	116
364	Q6PDM2;F7AI47;H7BX95	Q6PDM2	Serine/arginine-rich splicing factor 1	Srsf1	sp|Q6PDM2|SRSF1_MOUSE Serine/arginine-rich splicing factor 1 OS=Mus musculus OX=10090 GN=Srsf1 PE=1 SV=3;tr|F7AI47|F7AI47_MOUSE Serine and arginine-rich splicing factor 1 (Fragment) OS=Mus musculus OX=10090 GN=Srsf1 PE=1 SV=1;tr|H7BX95|H7BX95_MOUSE Serine/	3	1	1	4	27.744	0	3.0914	N/A	N/A	N/A	N/A	N/A		0	0	0	0	8020.8	6920	0	0	0		0	0	0	0	0	#DIV/0!	0	0	0	0	0	#DIV/0!	0	0	0	0	0	#DIV/0!	3	DGTGVVEFVR	118
365	Q8VHM5;Q9CT37;F7B5B5;Q99KG1;Q3UZI0;Q3UKV5;Q3UMT8;Q3U8W9;Q8BL32	Q8VHM5	RRM domain-containing protein	Hnrnpr	tr|Q8VHM5|Q8VHM5_MOUSE Heterogeneous nuclear ribonucleoprotein R OS=Mus musculus OX=10090 GN=Hnrnpr PE=1 SV=1;tr|Q9CT37|Q9CT37_MOUSE RRM domain-containing protein (Fragment) OS=Mus musculus OX=10090 GN=Hnrnpr PE=2 SV=3;tr|F7B5B5|F7B5B5_MOUSE Heterogeneous	9	2	1	4	70.887	0.0096618	1.8976	N/A	N/A	N/A	N/A	N/A		0	0	0	7534	0	0	0	0	7957.8		0	0	0	0	0	#DIV/0!	0	0	0	0	0	#DIV/0!	0	0	0	0	0	#DIV/0!	2	NLATTVTEEILEK;TGYTLDVTTGQR	119
366	P17710;G3UVV4;Q3TTB4;Q3UE51;Q6GQU1;Q3UPC4;Q3TJE3	P17710	Hexokinase-1	Hk1	sp|P17710|HXK1_MOUSE Hexokinase-1 OS=Mus musculus OX=10090 GN=Hk1 PE=1 SV=3;tr|G3UVV4|G3UVV4_MOUSE Hexokinase-1 OS=Mus musculus OX=10090 GN=Hk1 PE=1 SV=1;tr|Q3TTB4|Q3TTB4_MOUSE Hexokinase-1 (Fragment) OS=Mus musculus OX=10090 GN=Hk1 PE=2 SV=1;tr|Q3UE51|Q3U	7	1	1	1.5	108.3	0	3.7636	N/A	N/A	N/A	N/A	N/A		7049.9	0	0	7274.4	0	6461.1	0	0	0		0	0	0	0	0	#DIV/0!	0	0	0	0	0	#DIV/0!	0	0	0	0	0	#DIV/0!	5	SANLVAATLGAILNR	122
367	Q8CCS6;G3UX74;G3UY42	Q8CCS6	Polyadenylate-binding protein 2	Pabpn1	sp|Q8CCS6|PABP2_MOUSE Polyadenylate-binding protein 2 OS=Mus musculus OX=10090 GN=Pabpn1 PE=1 SV=3;tr|G3UX74|G3UX74_MOUSE Poly(A) binding protein, nuclear 1 OS=Mus musculus OX=10090 GN=Pabpn1 PE=1 SV=1;tr|G3UY42|G3UY42_MOUSE Poly(A) binding protein, nuclea	3	1	1	5.3	32.296	0	15.311	N/A	N/A	N/A	N/A	N/A		12336	12841	12003	14038	12593	13006	12087	0	0		0	0	0	0	0	#DIV/0!	0	0	0	0	0	#DIV/0!	0	0	0	0	0	#DIV/0!	8	AAAAAAAAAAGAAGGR	123
368	Q64105;G3UXX3;Q91XH5	Q64105	Sepiapterin reductase	Spr	sp|Q64105|SPRE_MOUSE Sepiapterin reductase OS=Mus musculus OX=10090 GN=Spr PE=1 SV=1;tr|G3UXX3|G3UXX3_MOUSE Sepiapterin reductase OS=Mus musculus OX=10090 GN=Spr PE=1 SV=1;tr|Q91XH5|Q91XH5_MOUSE Sepiapterin reductase OS=Mus musculus OX=10090 GN=Spr PE=1 SV	3	1	1	5.7	27.883	0	3.0509	N/A	N/A	N/A	N/A	N/A		15069	13152	13115	16706	15155	14606	12908	12318	12734		0	0	0	0	0	#DIV/0!	0	0	0	0	0	#DIV/0!	0	0	0	0	0	#DIV/0!	10	LLLINNAATLGDVSK	126
369	P83917;P23198;Q7TPM0;Q9CYJ8;Q9DCC5;Q32P00;I6L9I7	P83917	Chromobox protein homolog 1	Cbx1	sp|P83917|CBX1_MOUSE Chromobox protein homolog 1 OS=Mus musculus OX=10090 GN=Cbx1 PE=1 SV=1;sp|P23198|CBX3_MOUSE Chromobox protein homolog 3 OS=Mus musculus OX=10090 GN=Cbx3 PE=1 SV=2;tr|Q7TPM0|Q7TPM0_MOUSE Cbx1 protein OS=Mus musculus OX=10090 GN=Cbx1 PE=	7	1	1	8.6	21.418	0	27.673	N/A	N/A	N/A	N/A	N/A		15727	12689	15358	14714	17853	17232	23256	13328	18707		0	0	0	0	0	#DIV/0!	0	0	0	0	0	#DIV/0!	0	0	0	0	0	#DIV/0!	30	IIGATDSSGELMFLMK	130
370	O54962	O54962	Barrier-to-autointegration factor	Banf1	sp|O54962|BAF_MOUSE Barrier-to-autointegration factor OS=Mus musculus OX=10090 GN=Banf1 PE=1 SV=1	1	1	1	27	10.102	0	10.18	N/A	N/A	N/A	N/A	N/A		18007	13970	14992	0	0	15037	0	0	0		0	0	0	0	0	#DIV/0!	0	0	0	0	0	#DIV/0!	0	0	0	0	0	#DIV/0!	7	DFVAEPMGEKPVGSLAGIGDVLSK	143
371	O70456;Q9JJ20	O70456	14-3-3 protein sigma	Sfn	sp|O70456|1433S_MOUSE 14-3-3 protein sigma OS=Mus musculus OX=10090 GN=Sfn PE=1 SV=2;tr|Q9JJ20|Q9JJ20_MOUSE 14-3-3 protein sigma OS=Mus musculus OX=10090 GN=Sfn PE=2 SV=1	2	5	1	16.1	27.706	0.0096386	1.8553	N/A	N/A	N/A	N/A	N/A		51242	42731	44685	48794	48568	48705	47871	43592	45018		0	0	0	0	0	#DIV/0!	0	0	0	0	0	#DIV/0!	0	0	0	0	0	#DIV/0!	26	DSTLIMQLLR;LAEQAER;MKGDYYR;NLLSVAYK;VLSSIEQK	147
372	P02802	P02802	Metallothionein-1	Mt1	sp|P02802|MT1_MOUSE Metallothionein-1 OS=Mus musculus OX=10090 GN=Mt1 PE=1 SV=1	1	2	1	32.8	6.0181	0	3.3684	N/A	N/A	N/A	N/A	N/A		9041.6	0	0	0	0	11355	10202	15437	16412		0	0	0	0	0	#DIV/0!	0	0	0	0	0	#DIV/0!	0	0	0	0	0	#DIV/0!	7	CAQGCVCK;SCCSCCPVGCSK	152
373	P05201	P05201	Aspartate aminotransferase, cytoplasmic	Got1	sp|P05201|AATC_MOUSE Aspartate aminotransferase, cytoplasmic OS=Mus musculus OX=10090 GN=Got1 PE=1 SV=3	1	1	1	3.1	46.247	0	4.5031	N/A	N/A	N/A	N/A	N/A		10059	10760	11390	11529	10927	10504	0	0	0		0	0	0	0	0	#DIV/0!	0	0	0	0	0	#DIV/0!	0	0	0	0	0	#DIV/0!	7	IVAATLSDPELFK	154
374	P16110;Q61357;Q3V471;Q8C253	P16110	Galectin-3	Lgals3	sp|P16110|LEG3_MOUSE Galectin-3 OS=Mus musculus OX=10090 GN=Lgals3 PE=1 SV=3;tr|Q61357|Q61357_MOUSE Galectin (Fragment) OS=Mus musculus OX=10090 GN=Lgals3 PE=2 SV=1;tr|Q3V471|Q3V471_MOUSE Galectin (Fragment) OS=Mus musculus OX=10090 GN=Lgals3 PE=2 SV=1;tr|	4	1	1	5.7	27.515	0.0049751	2.1437	N/A	N/A	N/A	N/A	N/A		0	0	0	0	0	0	12475	0	10900		0	0	0	0	0	#DIV/0!	0	0	0	0	0	#DIV/0!	0	0	0	0	0	#DIV/0!	2	MLITIMGTVKPNANR	183
375	P20108	P20108	Thioredoxin-dependent peroxide reductase, mitochondrial	Prdx3	sp|P20108|PRDX3_MOUSE Thioredoxin-dependent peroxide reductase, mitochondrial OS=Mus musculus OX=10090 GN=Prdx3 PE=1 SV=1	1	1	1	4.7	28.127	0	2.8548	N/A	N/A	N/A	N/A	N/A		9168.8	8474.9	8581.7	8388.6	9077.3	0	10912	9244.7	10429		0	0	0	0	0	#DIV/0!	0	0	0	0	0	#DIV/0!	0	0	0	0	0	#DIV/0!	10	GLFIIDPNGVVK	194
376	P21300;Q5M9J9;Q3UGS8	P21300	Aldo-keto reductase family 1 member B7	Akr1b7	sp|P21300|ALD1_MOUSE Aldo-keto reductase family 1 member B7 OS=Mus musculus OX=10090 GN=Akr1b7 PE=1 SV=4;tr|Q5M9J9|Q5M9J9_MOUSE Aldo-keto reductase family 1, member B7 OS=Mus musculus OX=10090 GN=Akr1b7 PE=1 SV=1;tr|Q3UGS8|Q3UGS8_MOUSE NADP-dependent oxido	3	2	1	5.7	35.988	0	2.852	N/A	N/A	N/A	N/A	N/A		0	11647	15176	0	0	0	0	0	0		0	0	0	0	0	#DIV/0!	0	0	0	0	0	#DIV/0!	0	0	0	0	0	#DIV/0!	3	LLNKPGLK;MPLVGLGTWK	196
377	P26883;Q1JUQ7;Q1JUQ8;Q1JUQ6;Q3ULN5	P26883	Peptidyl-prolyl cis-trans isomerase FKBP1A	Fkbp1a	sp|P26883|FKB1A_MOUSE Peptidyl-prolyl cis-trans isomerase FKBP1A OS=Mus musculus OX=10090 GN=Fkbp1a PE=1 SV=2;tr|Q1JUQ7|Q1JUQ7_MOUSE FK506 binding protein12-T2 OS=Mus musculus OX=10090 GN=Fkbp1a PE=2 SV=1;tr|Q1JUQ8|Q1JUQ8_MOUSE FK506 Binding Protein12-T1 O	5	1	1	12	11.922	0	7.2797	N/A	N/A	N/A	N/A	N/A		11832	11444	11575	12448	0	11843	12650	12339	12689		0	0	0	0	0	#DIV/0!	0	0	0	0	0	#DIV/0!	0	0	0	0	0	#DIV/0!	9	GVQVETISPGDGR	205
378	P29595;Q3UI46	P29595	NEDD8	Nedd8	sp|P29595|NEDD8_MOUSE NEDD8 OS=Mus musculus OX=10090 GN=Nedd8 PE=1 SV=2;tr|Q3UI46|Q3UI46_MOUSE NEDD8 OS=Mus musculus OX=10090 GN=Nedd8 PE=1 SV=1	2	1	1	17.3	8.9723	0	3.9489	N/A	N/A	N/A	N/A	N/A		14320	17291	16242	32315	18370	32686	15878	14030	13782		0	0	0	0	0	#DIV/0!	5209.5	0	5320.6	3510.03	2482.38	70.7225	0	0	0	0	0	#DIV/0!	12	EIEIDIEPTDKVER	212
379	P30681;Q3UAZ7;Q9CT19;Q3U566	P30681	High mobility group protein B2	Hmgb2	sp|P30681|HMGB2_MOUSE High mobility group protein B2 OS=Mus musculus OX=10090 GN=Hmgb2 PE=1 SV=3;tr|Q3UAZ7|Q3UAZ7_MOUSE High mobility group protein B2 (Fragment) OS=Mus musculus OX=10090 GN=Hmgb2 PE=2 SV=1;tr|Q9CT19|Q9CT19_MOUSE High mobility group protein	4	1	1	7.1	24.162	0	3.2907	N/A	N/A	N/A	N/A	N/A		13435	16577	14329	16055	14862	16259	9467	10384	10070		0	0	0	0	0	#DIV/0!	0	0	0	0	0	#DIV/0!	0	0	0	0	0	#DIV/0!	10	IKIEHPGLSIGDTAK	215
380	P47791;Q91Z57;Q3U9R7;Q3UB84;Q3UAS7;Q3TXK9;Q3TWI5	P47791	Glutathione reductase, mitochondrial	Gsr	sp|P47791|GSHR_MOUSE Glutathione reductase, mitochondrial OS=Mus musculus OX=10090 GN=Gsr PE=1 SV=3;tr|Q91Z57|Q91Z57_MOUSE glutathione-disulfide reductase (Fragment) OS=Mus musculus OX=10090 GN=Gsr PE=2 SV=1;tr|Q3U9R7|Q3U9R7_MOUSE Glutathione reductase (Fr	7	1	1	2.4	53.662	0.007371	2.043	N/A	N/A	N/A	N/A	N/A		7966.5	7892.9	7315.8	7916.6	8171	7873	7547.1	6478.3	7390.6		0	0	0	0	0	#DIV/0!	0	0	0	0	0	#DIV/0!	0	0	0	0	0	#DIV/0!	9	ALLTPVAIAAGR	231
381	P55821;Q9CZ46;Q545S4	P55821	Stathmin-2	Stmn2	sp|P55821|STMN2_MOUSE Stathmin-2 OS=Mus musculus OX=10090 GN=Stmn2 PE=1 SV=1;tr|Q9CZ46|Q9CZ46_MOUSE Stathmin-2 OS=Mus musculus OX=10090 GN=Stmn2 PE=2 SV=1;tr|Q545S4|Q545S4_MOUSE Stathmin OS=Mus musculus OX=10090 GN=Stmn2 PE=1 SV=1	3	3	1	15.1	20.828	0	3.9778	N/A	N/A	N/A	N/A	N/A		14846	12055	10567	14260	13316	14553	13150	9162.4	10576		0	0	0	0	0	#DIV/0!	0	0	0	0	0	#DIV/0!	0	0	0	0	0	#DIV/0!	10	ALEENNNFSK;DLSLEEIQK;KLEAAEER	251
382	P61971;Q3U8H8	P61971	Nuclear transport factor 2	Nutf2	sp|P61971|NTF2_MOUSE Nuclear transport factor 2 OS=Mus musculus OX=10090 GN=Nutf2 PE=1 SV=1;tr|Q3U8H8|Q3U8H8_MOUSE Nuclear transport factor 2 OS=Mus musculus OX=10090 PE=2 SV=1	2	1	1	12.6	14.478	0	3.6189	N/A	N/A	N/A	N/A	N/A		0	0	0	0	0	0	8281.5	0	0		0	0	0	0	0	#DIV/0!	0	0	0	0	0	#DIV/0!	0	0	0	0	0	#DIV/0!	1	ADEDPIMGFHQMFLLK	259
383	P62315	P62315	Small nuclear ribonucleoprotein Sm D1	Snrpd1	sp|P62315|SMD1_MOUSE Small nuclear ribonucleoprotein Sm D1 OS=Mus musculus OX=10090 GN=Snrpd1 PE=1 SV=1	1	1	1	16.8	13.281	0	8.8297	N/A	N/A	N/A	N/A	N/A		14212	14435	15284	18287	15906	15732	10608	10132	10004		0	0	0	0	0	#DIV/0!	0	0	0	0	0	#DIV/0!	0	0	0	0	0	#DIV/0!	20	YFILPDSLPLDTLLVDVEPK	267
384	P62892;Q505A8	P62892	Large ribosomal subunit protein eL39	Rpl39	sp|P62892|RL39_MOUSE Large ribosomal subunit protein eL39 OS=Mus musculus OX=10090 GN=Rpl39 PE=1 SV=2;tr|Q505A8|Q505A8_MOUSE Large ribosomal subunit protein eL39 OS=Mus musculus OX=10090 GN=Rpl39 PE=1 SV=1	2	1	1	19.6	6.4066	0.005102	2.4328	N/A	N/A	N/A	N/A	N/A		0	9962.6	8681.5	30076	9653.1	9452.3	8277.6	8554.4	7352.8		0	0	0	0	0	#DIV/0!	0	0	0	0	0	#DIV/0!	0	0	0	0	0	#DIV/0!	9	QNRPIPQWIR	281
385	P63260;Q4KL81;Q3TSB7;Q3UD81;G3UYG0;B1ATY1	P63260	Actin, cytoplasmic 2	Actg1	sp|P63260|ACTG_MOUSE Actin, cytoplasmic 2 OS=Mus musculus OX=10090 GN=Actg1 PE=1 SV=1;tr|Q4KL81|Q4KL81_MOUSE Actin, cytoplasmic 2 OS=Mus musculus OX=10090 GN=Actg1 PE=2 SV=1;tr|Q3TSB7|Q3TSB7_MOUSE Actin, cytoplasmic 2 OS=Mus musculus OX=10090 GN=Actg1 PE=2	6	24	1	68	41.792	0	29.043	26.944	0.0010056	2.9976	0.0069674	IGF_50-IGF_100; IGF_C-IGF_100		42665	38494	43171	55121	59758	59232	79015	64863	71399		0	0	0	0	0	#DIV/0!	0	0	0	0	0	#DIV/0!	0	0	0	0	0	#DIV/0!	29	AGFAGDDAPR;AVFPSIVGR;AVFPSIVGRPR;CDVDIRK;CPEALFQPSFLGMESCGIHETTFNSIMK;DLTDYLMK;DSYVGDEAQSK;DSYVGDEAQSKR;EEEIAALVIDNGSGMCK;EITALAPSTMK;EKLCYVALDFEQEMATAASSSSLEK;FRCPEALFQPSFLGMESCGIHETTFNSIMK;GYSFTTTAER;HQGVMVGMGQK;IIAPPER;IIAPPERK;IWHHTFYNELR;LCYVALDFEQEMATAASSSSLEK;QEYDESGPSIVHR;QEYDESGPSIVHRK;RGILTLK;SYELPDGQVITIGNER;TTGIVMDSGDGVTHTVPIYEGYALPHAILR;VAPEEHPVLLTEAPLNPK	293
386	P68369;P05214;Q5FW91;Q9D9Y2	P68369	Tubulin alpha-1A chain	Tuba1a	sp|P68369|TBA1A_MOUSE Tubulin alpha-1A chain OS=Mus musculus OX=10090 GN=Tuba1a PE=1 SV=1;sp|P05214|TBA3_MOUSE Tubulin alpha-3 chain OS=Mus musculus OX=10090 GN=Tuba3a PE=1 SV=1;tr|Q5FW91|Q5FW91_MOUSE Tubulin alpha chain OS=Mus musculus OX=10090 GN=Tuba3a	4	14	1	46.1	50.135	0	2.9864	N/A	N/A	N/A	N/A	N/A		0	0	0	0	0	0	0	7030.7	8044.6		0	0	0	0	0	#DIV/0!	0	0	0	0	0	#DIV/0!	0	0	0	0	0	#DIV/0!	4	AVCMLSNTTAIAEAWAR;AVFVDLEPTVIDEVR;AYHEQLSVAEITNACFEPANQMVK;DVNAAIATIK;EIIDLVLDR;FDGALNVDLTEFQTNLVPYPR;IHFPLATYAPVISAEK;LIGQIVSSITASLR;NLDIERPTYTNLNR;QLFHPEQLITGK;QLFHPEQLITGKEDAANNYAR;TIGGGDDSFNTFFSETGAGK;VGINYQPPTVVPGGDLAK;YMACCLLYR	297
387	P97384	P97384	Annexin A11	Anxa11	sp|P97384|ANX11_MOUSE Annexin A11 OS=Mus musculus OX=10090 GN=Anxa11 PE=1 SV=2	1	1	1	1.8	54.079	0	3.0078	N/A	N/A	N/A	N/A	N/A		29047	25286	28491	30572	22508	22094	20562	21159	19100		0	0	0	0	0	#DIV/0!	0	0	0	0	0	#DIV/0!	0	0	0	0	0	#DIV/0!	41	SELDLLDIR	306
388	P97450	P97450	ATP synthase-coupling factor 6, mitochondrial	Atp5pf	sp|P97450|ATP5J_MOUSE ATP synthase-coupling factor 6, mitochondrial OS=Mus musculus OX=10090 GN=Atp5pf PE=1 SV=1	1	1	1	13	12.496	0	5.5892	N/A	N/A	N/A	N/A	N/A		7290.3	11280	9947.9	10885	9334	11968	0	10162	0		0	0	0	0	0	#DIV/0!	0	0	0	0	0	#DIV/0!	0	0	0	0	0	#DIV/0!	8	FDDPKFEVIDKPQS	307
389	Q62093;Q06477;Q8C671	Q62093	Serine/arginine-rich splicing factor 2	Srsf2	sp|Q62093|SRSF2_MOUSE Serine/arginine-rich splicing factor 2 OS=Mus musculus OX=10090 GN=Srsf2 PE=1 SV=4;tr|Q06477|Q06477_MOUSE IFN-response element binding factor 2 (Fragment) OS=Mus musculus OX=10090 GN=Srsf2 PE=2 SV=1;tr|Q8C671|Q8C671_MOUSE Serine/argin	3	1	1	3.6	25.476	0.0050891	2.4081	N/A	N/A	N/A	N/A	N/A		0	8492.8	8308.7	10958	11095	0	14850	12960	13698		0	0	0	0	0	#DIV/0!	0	0	0	0	0	#DIV/0!	0	0	0	0	0	#DIV/0!	7	VGDVYIPR	316
390	Q9CPP0;Q3TAH3	Q9CPP0	Nucleoplasmin-3	Npm3	sp|Q9CPP0|NPM3_MOUSE Nucleoplasmin-3 OS=Mus musculus OX=10090 GN=Npm3 PE=1 SV=3;tr|Q3TAH3|Q3TAH3_MOUSE Nucleoplasmin core domain-containing protein OS=Mus musculus OX=10090 GN=Npm3 PE=2 SV=1	2	1	1	9.1	19.023	0	10.648	N/A	N/A	N/A	N/A	N/A		8793.3	0	8125.5	8911.9	8046	8586.5	9562.2	10589	11526		0	0	0	0	0	#DIV/0!	0	0	0	0	0	#DIV/0!	0	0	0	0	0	#DIV/0!	10	AAGAAAALAFLNQESR	317
391	Q99KQ4;Q3TLX1	Q99KQ4	Nicotinamide phosphoribosyltransferase	Nampt	sp|Q99KQ4|NAMPT_MOUSE Nicotinamide phosphoribosyltransferase OS=Mus musculus OX=10090 GN=Nampt PE=1 SV=1;tr|Q3TLX1|Q3TLX1_MOUSE Nicotinamide phosphoribosyltransferase OS=Mus musculus OX=10090 GN=Nampt PE=2 SV=1	2	1	1	4.3	55.446	0	7.5294	N/A	N/A	N/A	N/A	N/A		11298	9646	12831	11410	12648	13511	8705.3	10395	11424		0	0	0	0	0	#DIV/0!	0	0	0	0	0	#DIV/0!	0	0	0	0	0	#DIV/0!	10	STEAPLIIRPDSGNPLDTVLK	324
392	Q9Z0J0;Q3U3C2;Q3U8F7	Q9Z0J0	NPC intracellular cholesterol transporter 2	Npc2	sp|Q9Z0J0|NPC2_MOUSE NPC intracellular cholesterol transporter 2 OS=Mus musculus OX=10090 GN=Npc2 PE=1 SV=1;tr|Q3U3C2|Q3U3C2_MOUSE NPC intracellular cholesterol transporter 2 OS=Mus musculus OX=10090 GN=Npc2 PE=2 SV=1;tr|Q3U8F7|Q3U8F7_MOUSE NPC intracellul	3	1	1	8.1	16.442	0	3.507	N/A	N/A	N/A	N/A	N/A		0	0	0	0	10410	0	8365.5	0	0		0	0	0	0	0	#DIV/0!	0	0	0	0	0	#DIV/0!	0	0	0	0	0	#DIV/0!	2	VPFPIPEPDGCK	331
393	Q9JJU8;Q3U9A8	Q9JJU8	Adapter Sh3bgrl	Sh3bgrl	sp|Q9JJU8|SH3L1_MOUSE Adapter Sh3bgrl OS=Mus musculus OX=10090 GN=Sh3bgrl PE=1 SV=1;tr|Q3U9A8|Q3U9A8_MOUSE SH3 domain-binding glutamic acid-rich-like protein OS=Mus musculus OX=10090 GN=Sh3bgrl PE=2 SV=1	2	1	1	15.8	12.811	0	6.1695	N/A	N/A	N/A	N/A	N/A		0	8489.3	0	9999.6	9329.8	9257	0	0	0		0	0	0	0	0	#DIV/0!	0	0	0	0	0	#DIV/0!	0	0	0	0	0	#DIV/0!	4	ENNAVYAFLGLTAPPGSK	339
394	Q3UBP6;Q3UBQ4	Q3UBP6	Actin, cytoplasmic 1	Actb	tr|Q3UBP6|Q3UBP6_MOUSE Actin, cytoplasmic 1 OS=Mus musculus OX=10090 GN=Actb PE=2 SV=1;tr|Q3UBQ4|Q3UBQ4_MOUSE Actin, cytoplasmic 1 OS=Mus musculus OX=10090 GN=Actb PE=2 SV=1	2	23	1	64.5	41.768	0	21.587	418.27	3.6115e-07	6.4423	1.0059e-05	IGF_50-IGF_100; IGF_C-IGF_100; IGF_C-IGF_50		313210	275500	289330	343200	396460	357530	521270	349460	455670		64673	61170	62283	62708.7	1461.43	2.3305	69616	80003	73820	74479.7	4266.05	5.72781	111150	85212	102100	99487.3	10749.1	10.8045	68	AGFAGDDAPR;AVFPSIVGR;AVFPSIVGRPR;CDVDIRK;CPEALFQPSFLGMESCGIHETTFNSIMK;DDDIAALVVDNGSGMCK;DLTDYLMK;DSYVGDEAQSK;DSYVGDEAQSKR;EKLCYVALDFEQEMATAASSSSLEK;FRCPEALFQPSFLGMESCGIHETTFNSIMK;GYSFTTTAER;HQGVMVGMGQK;IIAPPER;IIAPPERK;IWHHTFYNELR;LCYVALDFEQEMATAASSSSLEK;QEYDESGPSIVHR;QEYDESGPSIVHRK;RGILTLK;SYELPDGQVITIGNER;TTGIVMDSGDGVTHTVPIYEGYALPHAILR;YPIEHGIITNWDDMEK	342
395	Q9DBY5;Q3UK98	Q9DBY5	Chromobox protein homolog 6	Cbx6	sp|Q9DBY5|CBX6_MOUSE Chromobox protein homolog 6 OS=Mus musculus OX=10090 GN=Cbx6 PE=1 SV=2;tr|Q3UK98|Q3UK98_MOUSE Chromobox 6 OS=Mus musculus OX=10090 GN=Cbx6 PE=1 SV=1	2	1	1	4.6	44.459	0	2.9462	N/A	N/A	N/A	N/A	N/A		86868	71060	75471	0	81842	76731	95868	138760	93791		0	0	0	0	0	#DIV/0!	0	0	0	0	0	#DIV/0!	0	0	0	0	0	#DIV/0!	13	VAAGVAGATGGGGGTGPSK	346
396	Q8BWT1;Q3UKH3	Q8BWT1	3-ketoacyl-CoA thiolase, mitochondrial	Acaa2	sp|Q8BWT1|THIM_MOUSE 3-ketoacyl-CoA thiolase, mitochondrial OS=Mus musculus OX=10090 GN=Acaa2 PE=1 SV=3;tr|Q3UKH3|Q3UKH3_MOUSE 3-ketoacyl-CoA thiolase, mitochondrial OS=Mus musculus OX=10090 GN=Acaa2 PE=2 SV=1	2	1	1	3.5	41.829	0.0050251	2.294	N/A	N/A	N/A	N/A	N/A		0	0	0	9655.6	0	0	0	7705.3	0		0	0	0	0	0	#DIV/0!	0	0	0	0	0	#DIV/0!	0	0	0	0	0	#DIV/0!	2	VGVPTETGALTLNR	347
397	Q99LP6;Q3UTB8	Q99LP6	GrpE protein homolog 1, mitochondrial	Grpel1	sp|Q99LP6|GRPE1_MOUSE GrpE protein homolog 1, mitochondrial OS=Mus musculus OX=10090 GN=Grpel1 PE=1 SV=1;tr|Q3UTB8|Q3UTB8_MOUSE GrpE protein homolog OS=Mus musculus OX=10090 GN=Grpel1 PE=2 SV=1	2	1	1	5.1	24.307	0	4.6344	N/A	N/A	N/A	N/A	N/A		7022.8	6471.9	7125.9	8684.7	6743.8	7082.5	0	0	7428.9		0	0	0	0	0	#DIV/0!	0	0	0	0	0	#DIV/0!	0	0	0	0	0	#DIV/0!	15	DLLEVADILEK	349
398	Q9ES94;Q545I6;Q9WUU7	Q9ES94	cathepsin X	Ctsz	tr|Q9ES94|Q9ES94_MOUSE cathepsin X OS=Mus musculus OX=10090 GN=Ctsz PE=2 SV=1;tr|Q545I6|Q545I6_MOUSE cathepsin X OS=Mus musculus OX=10090 GN=Ctsz PE=1 SV=1;sp|Q9WUU7|CATZ_MOUSE Cathepsin Z OS=Mus musculus OX=10090 GN=Ctsz PE=1 SV=1	3	1	1	3.9	34.175	0.0097087	1.9601	N/A	N/A	N/A	N/A	N/A		0	0	0	0	6451	6342.8	0	0	0		0	0	0	0	0	#DIV/0!	0	0	0	0	0	#DIV/0!	0	0	0	0	0	#DIV/0!	4	NVNGVNYASVTR	362
399	Q8BFZ3	Q8BFZ3	Beta-actin-like protein 2	Actbl2	sp|Q8BFZ3|ACTBL_MOUSE Beta-actin-like protein 2 OS=Mus musculus OX=10090 GN=Actbl2 PE=1 SV=1	1	9	1	27.9	42.004	0	9.6836	N/A	N/A	N/A	N/A	N/A		0	0	0	0	0	0	0	695220	0		0	0	0	0	0	#DIV/0!	0	0	0	0	0	#DIV/0!	0	0	0	0	0	#DIV/0!	5	CDVDIRK;DLTDYLMK;HQGVMVGMGQK;IIAPPER;IIAPPERK;RGILTLK;SYELPDGQVITIGNER;TTGIVMDSGDGVTHTVPIYEGYALPHAILR;VAPDEHPILLTEAPLNPK	382
400	Q8CHP8;Q9CVY8	Q8CHP8	Glycerol-3-phosphate phosphatase	Pgp	sp|Q8CHP8|PGP_MOUSE Glycerol-3-phosphate phosphatase OS=Mus musculus OX=10090 GN=Pgp PE=1 SV=1;tr|Q9CVY8|Q9CVY8_MOUSE Phosphoglycolate phosphatase OS=Mus musculus OX=10090 GN=Pgp PE=2 SV=2	2	1	1	4.7	34.54	0	4.1051	N/A	N/A	N/A	N/A	N/A		0	9100.8	0	0	8872.3	9042.3	0	0	0		0	0	0	0	0	#DIV/0!	0	0	0	0	0	#DIV/0!	0	0	0	0	0	#DIV/0!	3	TILTLTGVSSLEDVK	385
401	Q8K183	Q8K183	Pyridoxal kinase	Pdxk	sp|Q8K183|PDXK_MOUSE Pyridoxal kinase OS=Mus musculus OX=10090 GN=Pdxk PE=1 SV=1	1	1	1	6.7	35.015	0	3.801	N/A	N/A	N/A	N/A	N/A		9361.8	0	8906	9398.8	8658.9	0	0	0	0		0	0	0	0	0	#DIV/0!	0	0	0	0	0	#DIV/0!	0	0	0	0	0	#DIV/0!	7	VVPVADIITPNQFEAELLSGR	386
402	Q8K297	Q8K297	Procollagen galactosyltransferase 1	Colgalt1	sp|Q8K297|GT251_MOUSE Procollagen galactosyltransferase 1 OS=Mus musculus OX=10090 GN=Colgalt1 PE=1 SV=2	1	1	1	1.8	71.06	0.0051414	2.525	N/A	N/A	N/A	N/A	N/A		0	0	0	0	0	6037.1	0	0	0		0	0	0	0	0	#DIV/0!	0	0	0	0	0	#DIV/0!	0	0	0	0	0	#DIV/0!	1	EVYGFLPVPLR	387
403	Q8K4Z3	Q8K4Z3	NAD(P)H-hydrate epimerase	Naxe	sp|Q8K4Z3|NNRE_MOUSE NAD(P)H-hydrate epimerase OS=Mus musculus OX=10090 GN=Naxe PE=1 SV=1	1	1	1	6.4	30.972	0	6.0885	N/A	N/A	N/A	N/A	N/A		8717.3	0	9721.6	9869.7	8927.4	10493	0	0	0		0	0	0	0	0	#DIV/0!	0	0	0	0	0	#DIV/0!	0	0	0	0	0	#DIV/0!	6	GNPSGIQPDLLISLTAPK	389
404	Q8R480	Q8R480	Nuclear pore complex protein Nup85	Nup85	sp|Q8R480|NUP85_MOUSE Nuclear pore complex protein Nup85 OS=Mus musculus OX=10090 GN=Nup85 PE=1 SV=1	1	1	1	1.2	74.775	0.0096852	1.9297	N/A	N/A	N/A	N/A	N/A		181890	0	177530	0	0	172470	153940	161710	149270		0	0	0	0	0	#DIV/0!	0	0	0	0	0	#DIV/0!	0	0	0	0	0	#DIV/0!	13	IEEELSGK	392
405	Q9CWS0	Q9CWS0	N(G),N(G)-dimethylarginine dimethylaminohydrolase 1	Ddah1	sp|Q9CWS0|DDAH1_MOUSE N(G),N(G)-dimethylarginine dimethylaminohydrolase 1 OS=Mus musculus OX=10090 GN=Ddah1 PE=1 SV=3	1	1	1	3.9	31.381	0.007335	2.0158	N/A	N/A	N/A	N/A	N/A		0	0	0	8061.6	10756	0	0	0	0		0	0	0	0	0	#DIV/0!	0	0	0	0	0	#DIV/0!	0	0	0	0	0	#DIV/0!	2	AGLGHPSAFGR	404
406	Q9Z2X1;Q8R582;Q3TNG9;J3QMT0;J3QM80	Q9Z2X1	Heterogeneous nuclear ribonucleoprotein F	Hnrnpf	sp|Q9Z2X1|HNRPF_MOUSE Heterogeneous nuclear ribonucleoprotein F OS=Mus musculus OX=10090 GN=Hnrnpf PE=1 SV=3;tr|Q8R582|Q8R582_MOUSE Heterogeneous nuclear ribonucleoprotein F (Fragment) OS=Mus musculus OX=10090 GN=Hnrnpf PE=2 SV=1;tr|Q3TNG9|Q3TNG9_MOUSE RRM	5	3	1	10.6	45.729	0	15.215	N/A	N/A	N/A	N/A	N/A		13437	14696	13446	15932	16498	16039	16819	13187	16614		0	0	0	0	0	#DIV/0!	0	0	0	0	0	#DIV/0!	0	0	0	0	0	#DIV/0!	21	ATENDIYNFFSPLNPVR;ITGEAFVQFASQELAEK;VHIEIGPDGR	420
407	V9GXF1	V9GXF1	RIKEN cDNA 1110065P20 gene	1110065P20Rik	tr|V9GXF1|V9GXF1_MOUSE RIKEN cDNA 1110065P20 gene OS=Mus musculus OX=10090 GN=1110065P20Rik PE=1 SV=1	1	1	1	8.9	16.436	0.002584	2.7177	N/A	N/A	N/A	N/A	N/A		0	0	0	0	0	0	0	0	0		0	0	0	0	0	#DIV/0!	0	0	0	0	0	#DIV/0!	0	0	0	0	0	#DIV/0!	1	LEGEREAAGVDRGK	425
[truncated: 4 more columns]
